# Supplementary material for: Genome-Wide Identification of ARF Gene Family Suggests a Functional Expression Pattern during Fruitlet Abscission in Prunus avium L
Source: Int J Mol Sci. 2021 Nov 4;22(21):11968. doi: 10.3390/ijms222111968 (PMC8584427; doi:10.3390/ijms222111968)
Supplement: Supplementary file 1 [file ijms-22-11968-s001.zip]

Archive with 4 entries (4 files):
- Figure S1.tif
- Figure S2.tif
- Table S2.xlsx
- Table S1.pdf
