# Supplementary material for: Genome-Wide Identification of ARF Gene Family Suggests a Functional Expression Pattern during Fruitlet Abscission in Prunus avium L
Source: Int J Mol Sci. 2021 Nov 4;22(21):11968. doi: 10.3390/ijms222111968 (PMC8584427; doi:10.3390/ijms222111968)
Supplement: Supplementary file 1 [file ijms-22-11968-s001.zip › Table S2.xlsx]

## Sheet: Table S2
Table S2. Cis-elments in 2000bp up-stream of PavARF genes.
Gene	Cis-element	sequence	site	element length	strand	Organism	function
PavARF1	MRE	AACCTAA	1154	7	-	Petroselinum crispum	MYB binding site involved in light responsiveness
PavARF1	AT~TATA-box	TATATA	86	6	+	Arabidopsis thaliana
PavARF1	AT~TATA-box	TATATA	754	6	+	Arabidopsis thaliana
PavARF1	AT~TATA-box	TATATA	1139	6	-	Arabidopsis thaliana
PavARF1	WUN-motif	AAATTTCTT	1644	9	+	Nicotiana glutinosa
PavARF1	AT-rich sequence	TAAAATACT	582	9	-	Pisum sativum	element for maximal elicitor-mediated activation (2copies)
PavARF1	as-1	TGACG	1450	5	+	Arabidopsis thaliana
PavARF1	MYB-like sequence	TAACCA	1905	6	+	Arabidopsis thaliana
PavARF1	MYB-like sequence	TAACCA	1911	6	-	Arabidopsis thaliana
PavARF1	MYB-like sequence	TAACCA	1935	6	+	Arabidopsis thaliana
PavARF1	CCAAT-box	CAACGG	492	6	+	Hordeum vulgare	MYBHv1 binding site
PavARF1	STRE	AGGGG	40	5	-	Arabidopsis thaliana
PavARF1	STRE	AGGGG	74	5	-	Arabidopsis thaliana
PavARF1	TGA-element	AACGAC	1067	6	+	Brassica oleracea	auxin-responsive element
PavARF1	P-box	CCTTTTG	1564	7	-	Oryza sativa	gibberellin-responsive element
PavARF1	Myb-binding site	CAACAG	1880	6	-	Nicotiana tabacum
PavARF1	MYC	CATTTG	68	6	+	Arabidopsis thaliana
PavARF1	MYC	CAATTG	193	6	+	Arabidopsis thaliana
PavARF1	MYC	CATTTG	602	6	-	Arabidopsis thaliana
PavARF1	MYC	CATGTG	1423	6	+	Arabidopsis thaliana
PavARF1	MYC	CATGTG	1517	6	+	Arabidopsis thaliana
PavARF1	MYC	CAATTG	1595	6	-	Arabidopsis thaliana
PavARF1	MYC	CAATTG	1787	6	-	Arabidopsis thaliana
PavARF1		motif_sequence	225	4	-	organism	short_function
PavARF1		motif_sequence	274	4	-	organism	short_function
PavARF1		motif_sequence	811	4	-	organism	short_function
PavARF1		motif_sequence	835	4	+	organism	short_function
PavARF1		motif_sequence	1370	4	-	organism	short_function
PavARF1		motif_sequence	1424	4	+	organism	short_function
PavARF1	TATA-box	TATA	44	4	+	Arabidopsis thaliana	core promoter element around -30 of transcription start
PavARF1	TATA-box	TACAAAA	55	7	-	Oryza sativa	core promoter element around -30 of transcription start
PavARF1	TATA-box	TATATA	86	6	+	Arabidopsis thaliana	core promoter element around -30 of transcription start
PavARF1	TATA-box	ATATAT	87	6	+	Brassica napus	core promoter element around -30 of transcription start
PavARF1	TATA-box	TATA	88	4	+	Arabidopsis thaliana	core promoter element around -30 of transcription start
PavARF1	TATA-box	TATA	207	4	+	Arabidopsis thaliana	core promoter element around -30 of transcription start
PavARF1	TATA-box	ATATAA	627	6	+	Brassica oleracea	core promoter element around -30 of transcription start
PavARF1	TATA-box	TATA	628	4	+	Arabidopsis thaliana	core promoter element around -30 of transcription start
PavARF1	TATA-box	TATAAAT	654	7	-	Brassica juncea	core promoter element around -30 of transcription start
PavARF1	TATA-box	TATAAA	655	6	-	Helianthus annuus	core promoter element around -30 of transcription start
PavARF1	TATA-box	TATAA	656	5	-	Arabidopsis thaliana	core promoter element around -30 of transcription start
PavARF1	TATA-box	TATA	657	4	+	Arabidopsis thaliana	core promoter element around -30 of transcription start
PavARF1	TATA-box	ccTATAAAaa	752	9	+	Arabidopsis thaliana	core promoter element around -30 of transcription start
PavARF1	TATA-box	TATATA	754	6	+	Arabidopsis thaliana	core promoter element around -30 of transcription start
PavARF1	TATA-box	ATATAA	755	6	+	Brassica oleracea	core promoter element around -30 of transcription start
PavARF1	TATA-box	TATA	756	4	+	Arabidopsis thaliana	core promoter element around -30 of transcription start
PavARF1	TATA-box	TATATA	1139	6	-	Arabidopsis thaliana	core promoter element around -30 of transcription start
PavARF1	TATA-box	TATA	1141	4	-	Arabidopsis thaliana	core promoter element around -30 of transcription start
PavARF1	TATA-box	TATA	1147	4	-	Arabidopsis thaliana	core promoter element around -30 of transcription start
PavARF1	TATA-box	TATTTAAA	1199	8	-	Arabidopsis thaliana	core promoter element around -30 of transcription start
PavARF1	TATA-box	ATATAA	1256	6	+	Brassica oleracea	core promoter element around -30 of transcription start
PavARF1	TATA-box	TATA	1257	4	-	Arabidopsis thaliana	core promoter element around -30 of transcription start
PavARF1	TATA-box	TATA	1405	4	-	Arabidopsis thaliana	core promoter element around -30 of transcription start
PavARF1	TATA-box	TATA	1854	4	-	Arabidopsis thaliana	core promoter element around -30 of transcription start
PavARF1	MBS	CAACTG	1838	6	+	Arabidopsis thaliana	MYB binding site involved in drought-inducibility
PavARF1	TCT-motif	TCTTAC	1084	6	+	Arabidopsis thaliana	part of a light responsive element
PavARF1	TCT-motif	TCTTAC	1600	6	-	Arabidopsis thaliana	part of a light responsive element
PavARF1	TCT-motif	TCTTAC	1649	6	+	Arabidopsis thaliana	part of a light responsive element
PavARF1	TGACG-motif	TGACG	1450	5	+	Hordeum vulgare	cis-acting regulatory element involved in the MeJA-responsiveness
PavARF1	AAGAA-motif	gGTAAAGAAA	262	9	+	Avena sativa
PavARF1	MYB recognition site	CCGTTG	492	6	-	Arabidopsis thaliana
PavARF1	W box	TTGACC	242	6	-	Arabidopsis thaliana
PavARF1	W box	TTGACC	1454	6	-	Arabidopsis thaliana
PavARF1	W box	TTGACC	1466	6	-	Arabidopsis thaliana
PavARF1	W box	TTGACC	1957	6	-	Arabidopsis thaliana
PavARF1	TC-rich repeats	GTTTTCTTAC	1080	9	+	Nicotiana tabacum	cis-acting element involved in defense and stress responsiveness
PavARF1	ACE	CTAACGTATT	1085	9	+	Petroselinum crispum	cis-acting element involved in light responsiveness
PavARF1	MYB	CAACCA	200	6	+	Arabidopsis thaliana
PavARF1	MYB	CAACAG	1880	6	-	Arabidopsis thaliana
PavARF1	MYB	TAACCA	1905	6	+	Arabidopsis thaliana
PavARF1	MYB	TAACCA	1911	6	-	Arabidopsis thaliana
PavARF1	MYB	TAACCA	1935	6	+	Arabidopsis thaliana
PavARF1	Box 4	ATTAAT	91	6	+	Petroselinum crispum	part of a conserved DNA module involved in light responsiveness
PavARF1	Box 4	ATTAAT	410	6	+	Petroselinum crispum	part of a conserved DNA module involved in light responsiveness
PavARF1	Box 4	ATTAAT	925	6	+	Petroselinum crispum	part of a conserved DNA module involved in light responsiveness
PavARF1	Box 4	ATTAAT	973	6	+	Petroselinum crispum	part of a conserved DNA module involved in light responsiveness
PavARF1	Box 4	ATTAAT	994	6	+	Petroselinum crispum	part of a conserved DNA module involved in light responsiveness
PavARF1	Box 4	ATTAAT	1245	6	-	Petroselinum crispum	part of a conserved DNA module involved in light responsiveness
PavARF1	Box 4	ATTAAT	1478	6	-	Petroselinum crispum	part of a conserved DNA module involved in light responsiveness
PavARF1	WRE3	CCACCT	519	6	+	Pisum sativum
PavARF1	GT1-motif	GGTTAAT	932	7	-	Avena sativa	light responsive element
PavARF1	GT1-motif	GGTTAA	933	6	-	Arabidopsis thaliana	light responsive element
PavARF1	GT1-motif	GGTTAA	943	6	+	Arabidopsis thaliana	light responsive element
PavARF1	GT1-motif	GGTTAAT	1903	7	-	Avena sativa	light responsive element
PavARF1	GT1-motif	GGTTAA	1904	6	-	Arabidopsis thaliana	light responsive element
PavARF1	GT1-motif	GGTTAA	1912	6	+	Arabidopsis thaliana	light responsive element
PavARF1	CGTCA-motif	CGTCA	1450	5	-	Hordeum vulgare	cis-acting regulatory element involved in the MeJA-responsiveness
PavARF1	ARE	AAACCA	52	6	-	Zea mays	cis-acting regulatory element essential for the anaerobic induction
PavARF1	CAAT-box	CAAAT	69	5	-	Pisum sativum	common cis-acting element in promoter and enhancer regions
PavARF1	CAAT-box	CAAT	114	4	-	Nicotiana glutinosa
PavARF1	CAAT-box	CAAT	132	4	+	Nicotiana glutinosa
PavARF1	CAAT-box	CAAT	193	4	+	Nicotiana glutinosa
PavARF1	CAAT-box	CAAT	195	4	-	Nicotiana glutinosa
PavARF1	CAAT-box	CCAAT	203	5	+	Arabidopsis thaliana	common cis-acting element in promoter and enhancer regions
PavARF1	CAAT-box	CAAT	204	4	+	Nicotiana glutinosa
PavARF1	CAAT-box	CAAT	211	4	+	Nicotiana glutinosa
PavARF1	CAAT-box	CAAT	245	4	+	Nicotiana glutinosa
PavARF1	CAAT-box	CAAT	269	4	+	Nicotiana glutinosa
PavARF1	CAAT-box	CAAT	318	4	-	Nicotiana glutinosa
PavARF1	CAAT-box	CAAT	330	4	+	Nicotiana glutinosa
PavARF1	CAAT-box	CCAAT	344	5	+	Arabidopsis thaliana	common cis-acting element in promoter and enhancer regions
PavARF1	CAAT-box	CAAT	345	4	+	Nicotiana glutinosa
PavARF1	CAAT-box	CAAT	424	4	-	Nicotiana glutinosa
PavARF1	CAAT-box	CAAT	548	4	-	Nicotiana glutinosa
PavARF1	CAAT-box	CAAAT	602	5	+	Pisum sativum	common cis-acting element in promoter and enhancer regions
PavARF1	CAAT-box	CAAAT	634	5	+	Pisum sativum	common cis-acting element in promoter and enhancer regions
PavARF1	CAAT-box	CAAAT	692	5	+	Pisum sativum	common cis-acting element in promoter and enhancer regions
PavARF1	CAAT-box	CAAT	695	4	-	Nicotiana glutinosa
PavARF1	CAAT-box	CAAAT	785	5	-	Pisum sativum	common cis-acting element in promoter and enhancer regions
PavARF1	CAAT-box	CAAAT	908	5	-	Pisum sativum	common cis-acting element in promoter and enhancer regions
PavARF1	CAAT-box	CAAAT	917	5	-	Pisum sativum	common cis-acting element in promoter and enhancer regions
PavARF1	CAAT-box	CAAT	1024	4	+	Nicotiana glutinosa
PavARF1	CAAT-box	CAAT	1049	4	+	Nicotiana glutinosa
PavARF1	CAAT-box	CAAAT	1092	5	-	Pisum sativum	common cis-acting element in promoter and enhancer regions
PavARF1	CAAT-box	CAAT	1172	4	+	Nicotiana glutinosa
PavARF1	CAAT-box	CAAT	1190	4	-	Nicotiana glutinosa
PavARF1	CAAT-box	CAAT	1209	4	+	Nicotiana glutinosa
PavARF1	CAAT-box	CAAAT	1221	5	-	Pisum sativum	common cis-acting element in promoter and enhancer regions
PavARF1	CAAT-box	CAAAT	1242	5	+	Pisum sativum	common cis-acting element in promoter and enhancer regions
PavARF1	CAAT-box	CAAT	1302	4	+	Nicotiana glutinosa
PavARF1	CAAT-box	CAAT	1314	4	+	Nicotiana glutinosa
PavARF1	CAAT-box	CCAAT	1401	5	+	Arabidopsis thaliana	common cis-acting element in promoter and enhancer regions
PavARF1	CAAT-box	CAAT	1402	4	+	Nicotiana glutinosa
PavARF1	CAAT-box	CAAAT	1409	5	+	Pisum sativum	common cis-acting element in promoter and enhancer regions
PavARF1	CAAT-box	CAAT	1434	4	+	Nicotiana glutinosa
PavARF1	CAAT-box	CAAT	1469	4	+	Nicotiana glutinosa
PavARF1	CAAT-box	CAAAT	1487	5	-	Pisum sativum	common cis-acting element in promoter and enhancer regions
PavARF1	CAAT-box	CCAAT	1502	5	+	Arabidopsis thaliana	common cis-acting element in promoter and enhancer regions
PavARF1	CAAT-box	CAAT	1503	4	+	Nicotiana glutinosa
PavARF1	CAAT-box	CAAAT	1509	5	+	Pisum sativum	common cis-acting element in promoter and enhancer regions
PavARF1	CAAT-box	CAAT	1551	4	-	Nicotiana glutinosa
PavARF1	CAAT-box	CAAT	1595	4	+	Nicotiana glutinosa
PavARF1	CAAT-box	CAAT	1597	4	-	Nicotiana glutinosa
PavARF1	CAAT-box	CAAT	1610	4	+	Nicotiana glutinosa
PavARF1	CAAT-box	CAAAT	1765	5	+	Pisum sativum	common cis-acting element in promoter and enhancer regions
PavARF1	CAAT-box	CAAT	1772	4	+	Nicotiana glutinosa
PavARF1	CAAT-box	CAAT	1787	4	+	Nicotiana glutinosa
PavARF1	CAAT-box	CAAT	1789	4	-	Nicotiana glutinosa
PavARF1	CAAT-box	CAAT	1807	4	-	Nicotiana glutinosa
PavARF1	CAAT-box	CAAT	1813	4	+	Nicotiana glutinosa
PavARF1	CAAT-box	CAAAT	1869	5	-	Pisum sativum	common cis-acting element in promoter and enhancer regions
PavARF1	CAAT-box	CAAAT	1947	5	+	Pisum sativum	common cis-acting element in promoter and enhancer regions
PavARF1	Unnamed__4	CTCC	4	4	-	Petroselinum hortense
PavARF1	Unnamed__4	CTCC	708	4	-	Petroselinum hortense
PavARF1	Unnamed__4	CTCC	1370	4	-	Petroselinum hortense
PavARF1	Myb	CAACTG	1838	6	+	Arabidopsis thaliana
PavARF2	ERE	ATTTTAAA	1	8	+	Nicotiana glutinos
PavARF2	ERE	ATTTTAAA	90	8	-	Nicotiana glutinos
PavARF2	ERE	ATTTTAAA	107	8	+	Nicotiana glutinos
PavARF2	ERE	ATTTTAAA	109	8	-	Nicotiana glutinos
PavARF2	ERE	ATTTTAAA	119	8	-	Nicotiana glutinos
PavARF2	ERE	ATTTTAAA	163	8	+	Nicotiana glutinos
PavARF2	ERE	ATTTTAAA	576	8	-	Nicotiana glutinos
PavARF2	ERE	ATTTCATA	582	8	+	Nicotiana glutinos
PavARF2	ERE	ATTTCATA	826	8	+	Nicotiana glutinos
PavARF2	ERE	ATTTTAAA	1245	8	-	Nicotiana glutinos
PavARF2		motif_sequence	639	4	-	organism	short_function
PavARF2		motif_sequence	732	4	-	organism	short_function
PavARF2		motif_sequence	776	4	-	organism	short_function
PavARF2		motif_sequence	1026	4	-	organism	short_function
PavARF2		motif_sequence	1040	4	+	organism	short_function
PavARF2		motif_sequence	1042	4	-	organism	short_function
PavARF2		motif_sequence	1431	4	-	organism	short_function
PavARF2		motif_sequence	1588	4	+	organism	short_function
PavARF2		motif_sequence	1715	4	-	organism	short_function
PavARF2		motif_sequence	1838	4	-	organism	short_function
PavARF2		motif_sequence	1970	4	+	organism	short_function
PavARF2	TATA-box	ATATAT	46	6	+	Brassica napus	core promoter element around -30 of transcription start
PavARF2	TATA-box	TATA	47	4	+	Arabidopsis thaliana	core promoter element around -30 of transcription start
PavARF2	TATA-box	TATA	74	4	+	Arabidopsis thaliana	core promoter element around -30 of transcription start
PavARF2	TATA-box	TATTTAAA	88	8	+	Arabidopsis thaliana	core promoter element around -30 of transcription start
PavARF2	TATA-box	TATACA	102	6	-	Helianthus annuus	core promoter element around -30 of transcription start
PavARF2	TATA-box	TATA	104	4	+	Arabidopsis thaliana	core promoter element around -30 of transcription start
PavARF2	TATA-box	taTATAAAtc	238	9	-	Arabidopsis thaliana	core promoter element around -30 of transcription start
PavARF2	TATA-box	ATATAT	239	6	+	Brassica napus	core promoter element around -30 of transcription start
PavARF2	TATA-box	TATATA	240	6	+	Arabidopsis thaliana	core promoter element around -30 of transcription start
PavARF2	TATA-box	ATATAT	241	6	+	Brassica napus	core promoter element around -30 of transcription start
PavARF2	TATA-box	TATATA	242	6	+	Arabidopsis thaliana	core promoter element around -30 of transcription start
PavARF2	TATA-box	ATATAT	243	6	+	Brassica napus	core promoter element around -30 of transcription start
PavARF2	TATA-box	TATATA	244	6	+	Arabidopsis thaliana	core promoter element around -30 of transcription start
PavARF2	TATA-box	ATATAT	245	6	+	Brassica napus	core promoter element around -30 of transcription start
PavARF2	TATA-box	TATA	246	4	+	Arabidopsis thaliana	core promoter element around -30 of transcription start
PavARF2	TATA-box	ATTATA	494	6	+	Brassica napus	core promoter element around -30 of transcription start
PavARF2	TATA-box	TATAA	495	5	-	Arabidopsis thaliana	core promoter element around -30 of transcription start
PavARF2	TATA-box	TATA	496	4	+	Arabidopsis thaliana	core promoter element around -30 of transcription start
PavARF2	TATA-box	ATATAT	612	6	+	Brassica napus	core promoter element around -30 of transcription start
PavARF2	TATA-box	TATA	613	4	+	Arabidopsis thaliana	core promoter element around -30 of transcription start
PavARF2	TATA-box	TACAAAA	622	7	-	Oryza sativa	core promoter element around -30 of transcription start
PavARF2	TATA-box	ATTATA	818	6	+	Brassica napus	core promoter element around -30 of transcription start
PavARF2	TATA-box	TATAA	819	5	-	Arabidopsis thaliana	core promoter element around -30 of transcription start
PavARF2	TATA-box	TATA	820	4	+	Arabidopsis thaliana	core promoter element around -30 of transcription start
PavARF2	TATA-box	TATAAA	859	6	-	Helianthus annuus	core promoter element around -30 of transcription start
PavARF2	TATA-box	TATATAA	860	7	-	Arabidopsis thaliana	core promoter element around -30 of transcription start
PavARF2	TATA-box	TATATA	861	6	+	Arabidopsis thaliana	core promoter element around -30 of transcription start
PavARF2	TATA-box	ATATAA	862	6	+	Brassica oleracea	core promoter element around -30 of transcription start
PavARF2	TATA-box	TATA	863	4	+	Arabidopsis thaliana	core promoter element around -30 of transcription start
PavARF2	TATA-box	ATATAT	874	6	+	Brassica napus	core promoter element around -30 of transcription start
PavARF2	TATA-box	TATA	875	4	+	Arabidopsis thaliana	core promoter element around -30 of transcription start
PavARF2	TATA-box	TATA	1504	4	-	Arabidopsis thaliana	core promoter element around -30 of transcription start
PavARF2	TATA-box	ATATAT	1558	6	-	Brassica napus	core promoter element around -30 of transcription start
PavARF2	TATA-box	TATA	1559	4	-	Arabidopsis thaliana	core promoter element around -30 of transcription start
PavARF2	TATA-box	TATAAA	1570	6	-	Helianthus annuus	core promoter element around -30 of transcription start
PavARF2	TATA-box	TATAA	1571	5	-	Arabidopsis thaliana	core promoter element around -30 of transcription start
PavARF2	TATA-box	TATA	1572	4	-	Arabidopsis thaliana	core promoter element around -30 of transcription start
PavARF2	TATA-box	TATA	1619	4	-	Arabidopsis thaliana	core promoter element around -30 of transcription start
PavARF2	TATA-box	TACATAAA	1963	8	-	Oryza sativa	core promoter element around -30 of transcription start
PavARF2	P-box	CCTTTTG	392	7	+	Oryza sativa	gibberellin-responsive element
PavARF2	P-box	CCTTTTG	467	7	+	Oryza sativa	gibberellin-responsive element
PavARF2	AE-box	AGAAACTT	628	8	-	Arabidopsis thaliana	part of a module for light response
PavARF2	AE-box	AGAAACAA	758	8	+	Arabidopsis thaliana	part of a module for light response
PavARF2	Myb-binding site	CAACAG	1907	6	+	Nicotiana tabacum
PavARF2	MYC	CATGTG	82	6	+	Arabidopsis thaliana
PavARF2	MYC	CATTTG	200	6	+	Arabidopsis thaliana
PavARF2	MYC	CATTTG	301	6	+	Arabidopsis thaliana
PavARF2	MYC	CAATTG	559	6	+	Arabidopsis thaliana
PavARF2	MYC	CAATTG	1612	6	-	Arabidopsis thaliana
PavARF2	O2-site	GTTGACGTGA	35	9	+	Zea mays	cis-acting regulatory element involved in zein metabolism regulation
PavARF2	O2-site	GATGATGTGG	252	9	-	Zea mays	cis-acting regulatory element involved in zein metabolism regulation
PavARF2	MRE	AACCTAA	284	7	+	Petroselinum crispum	MYB binding site involved in light responsiveness
PavARF2	MRE	AACCTAA	1186	7	+	Petroselinum crispum	MYB binding site involved in light responsiveness
PavARF2	AT~TATA-box	TATATA	240	6	+	Arabidopsis thaliana
PavARF2	AT~TATA-box	TATATA	242	6	+	Arabidopsis thaliana
PavARF2	AT~TATA-box	TATATA	244	6	+	Arabidopsis thaliana
PavARF2	AT~TATA-box	TATATAAA	859	8	-	Arabidopsis thaliana
PavARF2	AT~TATA-box	TATATA	861	6	+	Arabidopsis thaliana
PavARF2	AT-rich element	ATAGAAATCAA	1440	10	-	Glycine max	binding site of AT-rich DNA binding protein (ATBP-1)
PavARF2	Unnamed__6	taTAAATATct	1745	10	+	Zea mays
PavARF2	as-1	TGACG	278	5	+	Arabidopsis thaliana
PavARF2	as-1	TGACG	1067	5	+	Arabidopsis thaliana
PavARF2	Box 4	ATTAAT	8	6	+	Petroselinum crispum	part of a conserved DNA module involved in light responsiveness
PavARF2	MYB	CAACAG	1907	6	+	Arabidopsis thaliana
PavARF2	ARE	AAACCA	146	6	+	Zea mays	cis-acting regulatory element essential for the anaerobic induction
PavARF2	CAAT-box	CAAT	99	4	+	Nicotiana glutinosa
PavARF2	CAAT-box	CAAAT	188	5	-	Pisum sativum	common cis-acting element in promoter and enhancer regions
PavARF2	CAAT-box	CAAAT	201	5	-	Pisum sativum	common cis-acting element in promoter and enhancer regions
PavARF2	CAAT-box	CAAAT	302	5	-	Pisum sativum	common cis-acting element in promoter and enhancer regions
PavARF2	CAAT-box	CAAT	336	4	+	Nicotiana glutinosa
PavARF2	CAAT-box	CAAT	363	4	+	Nicotiana glutinosa
PavARF2	CAAT-box	CAAT	424	4	-	Nicotiana glutinosa
PavARF2	CAAT-box	CAAAT	483	5	-	Pisum sativum	common cis-acting element in promoter and enhancer regions
PavARF2	CAAT-box	CCAAT	491	5	+	Arabidopsis thaliana	common cis-acting element in promoter and enhancer regions
PavARF2	CAAT-box	CAAT	492	4	+	Nicotiana glutinosa
PavARF2	CAAT-box	CAAT	513	4	+	Nicotiana glutinosa
PavARF2	CAAT-box	CAAT	559	4	+	Nicotiana glutinosa
PavARF2	CAAT-box	CAAT	561	4	-	Nicotiana glutinosa
PavARF2	CAAT-box	CAAAT	570	5	+	Pisum sativum	common cis-acting element in promoter and enhancer regions
PavARF2	CAAT-box	CAAT	597	4	+	Nicotiana glutinosa
PavARF2	CAAT-box	CAAAT	603	5	-	Pisum sativum	common cis-acting element in promoter and enhancer regions
PavARF2	CAAT-box	CAAT	674	4	-	Nicotiana glutinosa
PavARF2	CAAT-box	CAAT	691	4	-	Nicotiana glutinosa
PavARF2	CAAT-box	CAAT	700	4	+	Nicotiana glutinosa
PavARF2	CAAT-box	CAAT	845	4	+	Nicotiana glutinosa
PavARF2	CAAT-box	CAAT	910	4	-	Nicotiana glutinosa
PavARF2	CAAT-box	CAAAT	932	5	+	Pisum sativum	common cis-acting element in promoter and enhancer regions
PavARF2	CAAT-box	CCCAATTT	996	8	-	Arabidopsis thaliana	common cis-acting element in promoter and enhancer regions
PavARF2	CAAT-box	CCAAT	998	5	-	Arabidopsis thaliana	common cis-acting element in promoter and enhancer regions
PavARF2	CAAT-box	CCAAT	1010	5	-	Arabidopsis thaliana	common cis-acting element in promoter and enhancer regions
PavARF2	CAAT-box	CAAT	1253	4	-	Nicotiana glutinosa
PavARF2	CAAT-box	CAAT	1264	4	+	Nicotiana glutinosa
PavARF2	CAAT-box	CAAAT	1291	5	+	Pisum sativum	common cis-acting element in promoter and enhancer regions
PavARF2	CAAT-box	CAAT	1319	4	+	Nicotiana glutinosa
PavARF2	CAAT-box	CAAT	1382	4	-	Nicotiana glutinosa
PavARF2	CAAT-box	CCAAT	1410	5	+	Arabidopsis thaliana	common cis-acting element in promoter and enhancer regions
PavARF2	CAAT-box	CAAT	1411	4	+	Nicotiana glutinosa
PavARF2	CAAT-box	CAAT	1439	4	-	Nicotiana glutinosa
PavARF2	CAAT-box	CAAAT	1443	5	-	Pisum sativum	common cis-acting element in promoter and enhancer regions
PavARF2	CAAT-box	CAAAT	1471	5	+	Pisum sativum	common cis-acting element in promoter and enhancer regions
PavARF2	CAAT-box	CAAT	1536	4	-	Nicotiana glutinosa
PavARF2	CAAT-box	CAAT	1612	4	+	Nicotiana glutinosa
PavARF2	CAAT-box	CAAT	1614	4	-	Nicotiana glutinosa
PavARF2	CAAT-box	CAAT	1679	4	+	Nicotiana glutinosa
PavARF2	CAAT-box	CAAAT	1770	5	+	Pisum sativum	common cis-acting element in promoter and enhancer regions
PavARF2	CAAT-box	CAAT	1773	4	-	Nicotiana glutinosa
PavARF2	CAAT-box	CAAAT	1781	5	-	Pisum sativum	common cis-acting element in promoter and enhancer regions
PavARF2	CAAT-box	CCAAT	1789	5	-	Arabidopsis thaliana	common cis-acting element in promoter and enhancer regions
PavARF2	CAAT-box	CAAT	1919	4	-	Nicotiana glutinosa
PavARF2	CAAT-box	CAAT	1927	4	+	Nicotiana glutinosa
PavARF2	CAAT-box	CAAAT	1936	5	+	Pisum sativum	common cis-acting element in promoter and enhancer regions
PavARF2	LTR	CCGAAA	1154	6	-	Hordeum vulgare	cis-acting element involved in low-temperature responsiveness
PavARF2	Unnamed__4	CTCC	23	4	+	Petroselinum hortense
PavARF2	Unnamed__4	CTCC	54	4	-	Petroselinum hortense
PavARF2	Unnamed__4	CTCC	270	4	-	Petroselinum hortense
PavARF2	Unnamed__4	CTCC	1377	4	+	Petroselinum hortense
PavARF2	Unnamed__4	CTCC	1692	4	+	Petroselinum hortense
PavARF2	Unnamed__4	CTCC	1838	4	-	Petroselinum hortense
PavARF2	Unnamed__4	CTCC	1875	4	-	Petroselinum hortense
PavARF2	Unnamed__4	CTCC	1901	4	-	Petroselinum hortense
PavARF2	Unnamed__4	CTCC	1972	4	+	Petroselinum hortense
PavARF2	Myb	TAACTG	1884	6	-	Arabidopsis thaliana
PavARF2	GT1-motif	GGTTAA	1184	6	-	Arabidopsis thaliana	light responsive element
PavARF2	GT1-motif	GGTTAA	1799	6	+	Arabidopsis thaliana	light responsive element
PavARF2	CGTCA-motif	CGTCA	278	5	-	Hordeum vulgare	cis-acting regulatory element involved in the MeJA-responsiveness
PavARF2	CGTCA-motif	CGTCA	1067	5	-	Hordeum vulgare	cis-acting regulatory element involved in the MeJA-responsiveness
PavARF2	TGACG-motif	TGACG	278	5	+	Hordeum vulgare	cis-acting regulatory element involved in the MeJA-responsiveness
PavARF2	TGACG-motif	TGACG	1067	5	+	Hordeum vulgare	cis-acting regulatory element involved in the MeJA-responsiveness
PavARF2	chs-CMA2a	TCACTTGA	887	8	+	Petroselinum crispum	part of a light responsive element
PavARF3	CAAT-box	CAAAT	2	5	-	Pisum sativum	common cis-acting element in promoter and enhancer regions
PavARF3	CAAT-box	CAAT	9	4	-	Nicotiana glutinosa
PavARF3	CAAT-box	CAAT	57	4	-	Nicotiana glutinosa
PavARF3	CAAT-box	CAAAT	264	5	+	Pisum sativum	common cis-acting element in promoter and enhancer regions
PavARF3	CAAT-box	CAAAT	270	5	+	Pisum sativum	common cis-acting element in promoter and enhancer regions
PavARF3	CAAT-box	CAAAT	273	5	-	Pisum sativum	common cis-acting element in promoter and enhancer regions
PavARF3	CAAT-box	CAAT	288	4	-	Nicotiana glutinosa
PavARF3	CAAT-box	CAAT	303	4	-	Nicotiana glutinosa
PavARF3	CAAT-box	CCAAT	347	5	-	Arabidopsis thaliana	common cis-acting element in promoter and enhancer regions
PavARF3	CAAT-box	CCAAT	352	5	-	Arabidopsis thaliana	common cis-acting element in promoter and enhancer regions
PavARF3	CAAT-box	CAAT	418	4	-	Nicotiana glutinosa
PavARF3	CAAT-box	CCAAT	438	5	-	Arabidopsis thaliana	common cis-acting element in promoter and enhancer regions
PavARF3	CAAT-box	CAAT	500	4	-	Nicotiana glutinosa
PavARF3	CAAT-box	CCAAT	854	5	+	Arabidopsis thaliana	common cis-acting element in promoter and enhancer regions
PavARF3	CAAT-box	CAAT	855	4	+	Nicotiana glutinosa
PavARF3	CAAT-box	CAAT	857	4	-	Nicotiana glutinosa
PavARF3	CAAT-box	CCAAT	911	5	-	Arabidopsis thaliana	common cis-acting element in promoter and enhancer regions
PavARF3	CAAT-box	CAAT	976	4	-	Nicotiana glutinosa
PavARF3	CAAT-box	CCAAT	984	5	-	Arabidopsis thaliana	common cis-acting element in promoter and enhancer regions
PavARF3	CAAT-box	CAAAT	1001	5	-	Pisum sativum	common cis-acting element in promoter and enhancer regions
PavARF3	CAAT-box	CCAAT	1006	5	-	Arabidopsis thaliana	common cis-acting element in promoter and enhancer regions
PavARF3	CAAT-box	CCAAT	1121	5	-	Arabidopsis thaliana	common cis-acting element in promoter and enhancer regions
PavARF3	CAAT-box	CAAT	1232	4	-	Nicotiana glutinosa
PavARF3	CAAT-box	CCAAT	1450	5	-	Arabidopsis thaliana	common cis-acting element in promoter and enhancer regions
PavARF3	CAAT-box	CAAAT	1542	5	+	Pisum sativum	common cis-acting element in promoter and enhancer regions
PavARF3	CAAT-box	CCAAT	1570	5	+	Arabidopsis thaliana	common cis-acting element in promoter and enhancer regions
PavARF3	CAAT-box	CAAT	1571	4	+	Nicotiana glutinosa
PavARF3	CAAT-box	CCAAT	1585	5	+	Arabidopsis thaliana	common cis-acting element in promoter and enhancer regions
PavARF3	CAAT-box	CAAT	1586	4	+	Nicotiana glutinosa
PavARF3	CAAT-box	CAAT	1622	4	-	Nicotiana glutinosa
PavARF3	Unnamed__4	CTCC	205	4	+	Petroselinum hortense
PavARF3	Unnamed__4	CTCC	234	4	+	Petroselinum hortense
PavARF3	Unnamed__4	CTCC	355	4	-	Petroselinum hortense
PavARF3	Unnamed__4	CTCC	678	4	+	Petroselinum hortense
PavARF3	Unnamed__4	CTCC	1177	4	+	Petroselinum hortense
PavARF3	Unnamed__4	CTCC	1183	4	-	Petroselinum hortense
PavARF3	Unnamed__4	CTCC	1453	4	-	Petroselinum hortense
PavARF3	Unnamed__4	CTCC	1594	4	-	Petroselinum hortense
PavARF3	Unnamed__4	CTCC	1733	4	-	Petroselinum hortense
PavARF3	Unnamed__4	CTCC	1789	4	+	Petroselinum hortense
PavARF3	Unnamed__4	CTCC	1802	4	+	Petroselinum hortense
PavARF3	Unnamed__4	CTCC	1805	4	+	Petroselinum hortense
PavARF3	ABRE4	CACGTA	215	6	-	Zea mays
PavARF3	ARE	AAACCA	85	6	-	Zea mays	cis-acting regulatory element essential for the anaerobic induction
PavARF3	ARE	AAACCA	969	6	-	Zea mays	cis-acting regulatory element essential for the anaerobic induction
PavARF3	MYB	CAACCA	926	6	-	Arabidopsis thaliana
PavARF3	MYB	CAACCA	946	6	-	Arabidopsis thaliana
PavARF3	MYB	TAACCA	950	6	-	Arabidopsis thaliana
PavARF3	ACE	GACACGTATG	213	9	-	Petroselinum crispum	cis-acting element involved in light responsiveness
PavARF3	box S	AGCCACC	1017	7	-	Arabidopsis thaliana
PavARF3	box S	AGCCACC	1663	7	+	Arabidopsis thaliana
PavARF3	WRE3	CCACCT	1668	6	+	Pisum sativum
PavARF3	Box 4	ATTAAT	28	6	+	Petroselinum crispum	part of a conserved DNA module involved in light responsiveness
PavARF3	Box 4	ATTAAT	1626	6	-	Petroselinum crispum	part of a conserved DNA module involved in light responsiveness
PavARF3	Box 4	ATTAAT	1630	6	-	Petroselinum crispum	part of a conserved DNA module involved in light responsiveness
PavARF3	TCA	TCATCTTCAT	989	9	-	Pisum sativum
PavARF3	TCA	TCATCTTCAT	992	9	-	Pisum sativum
PavARF3	3-AF1 binding site	TAAGAGAGGAA	1684	10	+	Solanum tuberosum	light responsive element
PavARF3	W box	TTGACC	929	6	+	Arabidopsis thaliana
PavARF3	Unnamed__1	CGTGG	1294	5	+	Zea mays
PavARF3	ABRE3a	TACGTG	215	6	+	Zea mays
PavARF3	AAGAA-motif	GAAAGAA	694	7	-	Avena sativa
PavARF3	AAGAA-motif	GAAAGAA	710	7	-	Avena sativa
PavARF3	AAGAA-motif	GAAAGAA	777	7	-	Avena sativa
PavARF3	AE-box	AGAAACAA	773	8	-	Arabidopsis thaliana	part of a module for light response
PavARF3	MYC	CAATTG	855	6	+	Arabidopsis thaliana
PavARF3	MYC	CATTTG	1542	6	-	Arabidopsis thaliana
PavARF3	TGA-element	AACGAC	373	6	-	Brassica oleracea	auxin-responsive element
PavARF3	TGA-element	AACGAC	1153	6	+	Brassica oleracea	auxin-responsive element
PavARF3	P-box	CCTTTTG	339	7	+	Oryza sativa	gibberellin-responsive element
PavARF3	AT1-motif	AATTATTTTTTATT	541	13	-	Solanum tuberosum	part of a light responsive module
PavARF3	TATA-box	TATACA	72	6	-	Helianthus annuus	core promoter element around -30 of transcription start
PavARF3	TATA-box	TATA	74	4	+	Arabidopsis thaliana	core promoter element around -30 of transcription start
PavARF3	TATA-box	TATA	245	4	+	Arabidopsis thaliana	core promoter element around -30 of transcription start
PavARF3	TATA-box	ccTATAAAaa	1217	9	-	Arabidopsis thaliana	core promoter element around -30 of transcription start
PavARF3	TATA-box	TATACA	1234	6	-	Helianthus annuus	core promoter element around -30 of transcription start
PavARF3	TATA-box	TATA	1236	4	-	Arabidopsis thaliana	core promoter element around -30 of transcription start
PavARF3	TATA-box	ATATAA	1387	6	+	Brassica oleracea	core promoter element around -30 of transcription start
PavARF3	TATA-box	TATA	1388	4	-	Arabidopsis thaliana	core promoter element around -30 of transcription start
PavARF3	TATA-box	TATACA	1421	6	-	Helianthus annuus	core promoter element around -30 of transcription start
PavARF3	TATA-box	TATA	1423	4	-	Arabidopsis thaliana	core promoter element around -30 of transcription start
PavARF3	TATA-box	TATACA	1477	6	-	Helianthus annuus	core promoter element around -30 of transcription start
PavARF3	TATA-box	TATA	1479	4	-	Arabidopsis thaliana	core promoter element around -30 of transcription start
PavARF3	TATA-box	TATA	1500	4	-	Arabidopsis thaliana	core promoter element around -30 of transcription start
PavARF3	TATA-box	ATATAA	1640	6	+	Brassica oleracea	core promoter element around -30 of transcription start
PavARF3	TATA-box	TATA	1641	4	-	Arabidopsis thaliana	core promoter element around -30 of transcription start
PavARF3	TATA-box	ATATAA	1645	6	+	Brassica oleracea	core promoter element around -30 of transcription start
PavARF3	TATA-box	TATA	1646	4	-	Arabidopsis thaliana	core promoter element around -30 of transcription start
PavARF3	TATA-box	TATAAAA	1850	7	-	Pisum sativum	core promoter element around -30 of transcription start
PavARF3	TATA-box	TATAAA	1851	6	-	Helianthus annuus	core promoter element around -30 of transcription start
PavARF3	TATA-box	TATATAA	1852	7	-	Arabidopsis thaliana	core promoter element around -30 of transcription start
PavARF3	TATA-box	TATATA	1853	6	-	Arabidopsis thaliana	core promoter element around -30 of transcription start
PavARF3	TATA-box	ATATAT	1854	6	-	Brassica napus	core promoter element around -30 of transcription start
PavARF3	TATA-box	TATATA	1855	6	-	Arabidopsis thaliana	core promoter element around -30 of transcription start
PavARF3	TATA-box	ATATAA	1856	6	+	Brassica oleracea	core promoter element around -30 of transcription start
PavARF3	TATA-box	TATA	1857	4	-	Arabidopsis thaliana	core promoter element around -30 of transcription start
PavARF3		motif_sequence	203	4	+	organism	short_function
PavARF3		motif_sequence	355	4	-	organism	short_function
PavARF3		motif_sequence	737	4	+	organism	short_function
PavARF3		motif_sequence	834	4	+	organism	short_function
PavARF3		motif_sequence	1094	4	-	organism	short_function
PavARF3		motif_sequence	1111	4	-	organism	short_function
PavARF3		motif_sequence	1782	4	+	organism	short_function
PavARF3		motif_sequence	1903	4	-	organism	short_function
PavARF3	GATA-motif	AAGATAAGATT	647	10	-	Arabidopsis thaliana	part of a light responsive element
PavARF3	STRE	AGGGG	369	5	+	Arabidopsis thaliana
PavARF3	STRE	AGGGG	1742	5	+	Arabidopsis thaliana
PavARF3	Unnamed__6	taTAAATATct	641	10	+	Zea mays
PavARF3	GC-motif	CCCCCG	1282	6	-	Zea mays	enhancer-like element involved in anoxic specific inducibility
PavARF3	MYB-like sequence	TAACCA	950	6	-	Arabidopsis thaliana
PavARF3	I-box	cCATATCCAAT	352	10	-	Flaveria trinervia	part of a light responsive element
PavARF3	I-box	cCATATCCAAT	848	10	+	Flaveria trinervia	part of a light responsive element
PavARF3	AT~TATA-box	TATATAAA	1851	8	-	Arabidopsis thaliana
PavARF3	AT~TATA-box	TATATA	1853	6	-	Arabidopsis thaliana
PavARF3	AT~TATA-box	TATATA	1855	6	-	Arabidopsis thaliana
PavARF3	ABRE	ACGTG	216	5	+	Arabidopsis thaliana	cis-acting element involved in the abscisic acid responsiveness
PavARF3	G-box	TACGTG	215	6	+	Arabidopsis thaliana	cis-acting regulatory element involved in light responsiveness
PavARF3	O2-site	GATGA(C/T)(A/G)TG(A/G)	997	8	+	Zea mays	cis-acting regulatory element involved in zein metabolism regulation
PavARF4	MYB	TAACCA	1478	6	-	Arabidopsis thaliana
PavARF4	Box 4	ATTAAT	713	6	+	Petroselinum crispum	part of a conserved DNA module involved in light responsiveness
PavARF4	Box 4	ATTAAT	867	6	+	Petroselinum crispum	part of a conserved DNA module involved in light responsiveness
PavARF4	Box 4	ATTAAT	1271	6	-	Petroselinum crispum	part of a conserved DNA module involved in light responsiveness
PavARF4	Box 4	ATTAAT	1391	6	-	Petroselinum crispum	part of a conserved DNA module involved in light responsiveness
PavARF4	Box 4	ATTAAT	1709	6	-	Petroselinum crispum	part of a conserved DNA module involved in light responsiveness
PavARF4	Box 4	ATTAAT	1721	6	-	Petroselinum crispum	part of a conserved DNA module involved in light responsiveness
PavARF4	Box 4	ATTAAT	1725	6	-	Petroselinum crispum	part of a conserved DNA module involved in light responsiveness
PavARF4	CGTCA-motif	CGTCA	595	5	+	Hordeum vulgare	cis-acting regulatory element involved in the MeJA-responsiveness
PavARF4	CGTCA-motif	CGTCA	665	5	+	Hordeum vulgare	cis-acting regulatory element involved in the MeJA-responsiveness
PavARF4	ARE	AAACCA	1501	6	-	Zea mays	cis-acting regulatory element essential for the anaerobic induction
PavARF4	CAAT-box	CAAT	15	4	-	Nicotiana glutinosa
PavARF4	CAAT-box	CAAAT	117	5	+	Pisum sativum	common cis-acting element in promoter and enhancer regions
PavARF4	CAAT-box	CAAAT	176	5	-	Pisum sativum	common cis-acting element in promoter and enhancer regions
PavARF4	CAAT-box	CAAT	222	4	+	Nicotiana glutinosa
PavARF4	CAAT-box	CAAT	264	4	+	Nicotiana glutinosa
PavARF4	CAAT-box	CAAAT	348	5	+	Pisum sativum	common cis-acting element in promoter and enhancer regions
PavARF4	CAAT-box	CAAT	468	4	-	Nicotiana glutinosa
PavARF4	CAAT-box	CAAT	474	4	-	Nicotiana glutinosa
PavARF4	CAAT-box	CAAAT	525	5	+	Pisum sativum	common cis-acting element in promoter and enhancer regions
PavARF4	CAAT-box	CAAT	533	4	-	Nicotiana glutinosa
PavARF4	CAAT-box	CAAT	568	4	+	Nicotiana glutinosa
PavARF4	CAAT-box	CAAT	717	4	-	Nicotiana glutinosa
PavARF4	CAAT-box	CAAT	751	4	+	Nicotiana glutinosa
PavARF4	CAAT-box	CAAT	944	4	-	Nicotiana glutinosa
PavARF4	CAAT-box	CAAT	988	4	-	Nicotiana glutinosa
PavARF4	CAAT-box	CAAAT	1003	5	-	Pisum sativum	common cis-acting element in promoter and enhancer regions
PavARF4	CAAT-box	CAAT	1052	4	-	Nicotiana glutinosa
PavARF4	CAAT-box	CAAT	1057	4	+	Nicotiana glutinosa
PavARF4	CAAT-box	CAAT	1065	4	-	Nicotiana glutinosa
PavARF4	CAAT-box	CAAT	1143	4	+	Nicotiana glutinosa
PavARF4	CAAT-box	CAAT	1170	4	-	Nicotiana glutinosa
PavARF4	CAAT-box	CAAAT	1212	5	+	Pisum sativum	common cis-acting element in promoter and enhancer regions
PavARF4	CAAT-box	CAAT	1250	4	+	Nicotiana glutinosa
PavARF4	CAAT-box	CAAT	1252	4	-	Nicotiana glutinosa
PavARF4	CAAT-box	CAAT	1258	4	-	Nicotiana glutinosa
PavARF4	CAAT-box	CAAT	1294	4	-	Nicotiana glutinosa
PavARF4	CAAT-box	CAAT	1336	4	+	Nicotiana glutinosa
PavARF4	CAAT-box	CCAAT	1412	5	+	Arabidopsis thaliana	common cis-acting element in promoter and enhancer regions
PavARF4	CAAT-box	CAAT	1413	4	+	Nicotiana glutinosa
PavARF4	CAAT-box	CCAAT	1443	5	+	Arabidopsis thaliana	common cis-acting element in promoter and enhancer regions
PavARF4	CAAT-box	CAAT	1444	4	+	Nicotiana glutinosa
PavARF4	CAAT-box	CCAAT	1449	5	-	Arabidopsis thaliana	common cis-acting element in promoter and enhancer regions
PavARF4	CAAT-box	CAAAT	1461	5	-	Pisum sativum	common cis-acting element in promoter and enhancer regions
PavARF4	CAAT-box	CAAT	1494	4	-	Nicotiana glutinosa
PavARF4	CAAT-box	CCAAT	1499	5	-	Arabidopsis thaliana	common cis-acting element in promoter and enhancer regions
PavARF4	CAAT-box	CAAAT	1520	5	+	Pisum sativum	common cis-acting element in promoter and enhancer regions
PavARF4	CAAT-box	CAAT	1523	4	-	Nicotiana glutinosa
PavARF4	CAAT-box	CAAAT	1549	5	-	Pisum sativum	common cis-acting element in promoter and enhancer regions
PavARF4	CAAT-box	CAAAT	1636	5	-	Pisum sativum	common cis-acting element in promoter and enhancer regions
PavARF4	CAAT-box	CAAT	1695	4	+	Nicotiana glutinosa
PavARF4	CAAT-box	CAAT	1707	4	+	Nicotiana glutinosa
PavARF4	CAAT-box	CAAT	1786	4	+	Nicotiana glutinosa
PavARF4	CAAT-box	CAAAT	1813	5	-	Pisum sativum	common cis-acting element in promoter and enhancer regions
PavARF4	CAAT-box	CCAAT	1846	5	+	Arabidopsis thaliana	common cis-acting element in promoter and enhancer regions
PavARF4	CAAT-box	CAAT	1847	4	+	Nicotiana glutinosa
PavARF4	CAAT-box	CAAT	1849	4	-	Nicotiana glutinosa
PavARF4	CAAT-box	CAAT	1860	4	-	Nicotiana glutinosa
PavARF4	CAAT-box	CAAT	1900	4	-	Nicotiana glutinosa
PavARF4	CAAT-box	CAAT	1904	4	+	Nicotiana glutinosa
PavARF4	CAAT-box	CAAAT	1955	5	-	Pisum sativum	common cis-acting element in promoter and enhancer regions
PavARF4	LTR	CCGAAA	582	6	+	Hordeum vulgare	cis-acting element involved in low-temperature responsiveness
PavARF4	Unnamed__4	CTCC	180	4	-	Petroselinum hortense
PavARF4	Unnamed__4	CTCC	183	4	-	Petroselinum hortense
PavARF4	Unnamed__4	CTCC	572	4	-	Petroselinum hortense
PavARF4	Unnamed__4	CTCC	589	4	-	Petroselinum hortense
PavARF4	Unnamed__4	CTCC	707	4	-	Petroselinum hortense
PavARF4	Unnamed__4	CTCC	1406	4	-	Petroselinum hortense
PavARF4	TCT-motif	TCTTAC	615	6	+	Arabidopsis thaliana	part of a light responsive element
PavARF4	TGACG-motif	TGACG	595	5	-	Hordeum vulgare	cis-acting regulatory element involved in the MeJA-responsiveness
PavARF4	TGACG-motif	TGACG	665	5	-	Hordeum vulgare	cis-acting regulatory element involved in the MeJA-responsiveness
PavARF4	AAGAA-motif	gGTAAAGAAA	1350	9	-	Avena sativa
PavARF4	AAGAA-motif	gGTAAAGAAA	1452	9	+	Avena sativa
PavARF4	AAGAA-motif	GAAAGAA	1743	7	-	Avena sativa
PavARF4	G-Box	TCCACATGGCA	137	10	-	Triticum aestivum	cis-acting regulatory element involved in light responsiveness
PavARF4	G-Box	CACGTT	403	6	-	Pisum sativum	cis-acting regulatory element involved in light responsiveness
PavARF4	TATC-box	TATCCCA	1416	7	+	Oryza sativa	cis-acting element involved in gibberellin-responsiveness
PavARF4	W box	TTGACC	1452	6	-	Arabidopsis thaliana
PavARF4	HD-Zip 1	CAAT(A/T)ATTG	1444	8.5	-	Arabidopsis thaliana	element involved in differentiation of the palisade mesophyll cells
PavARF4	TC-rich repeats	GTTTTCTTAC	858	9	+	Nicotiana tabacum	cis-acting element involved in defense and stress responsiveness
PavARF4	Unnamed__1	CGTGG	541	5	-	Zea mays
PavARF4	TATA	TATAAAAT	1275	8	-	Arabidopsis thaliana
PavARF4	TATA	TATAAAAT	1541	8	+	Arabidopsis thaliana
PavARF4	HD-Zip 3	GTAAT(G/C)ATTAC	695	9.5	+	Arabidopsis thaliana	protein binding site
PavARF4	ERE	ATTTTAAA	154	8	-	Nicotiana glutinos
PavARF4	ERE	ATTTTAAA	917	8	-	Nicotiana glutinos
PavARF4	P-box	CCTTTTG	21	7	+	Oryza sativa	gibberellin-responsive element
PavARF4	TGA-element	AACGAC	441	6	+	Brassica oleracea	auxin-responsive element
PavARF4	MYC	CAATTG	1250	6	-	Arabidopsis thaliana
PavARF4	MYC	CAATTG	1847	6	-	Arabidopsis thaliana
PavARF4	TATA-box	taTATAAAtc	39	9	-	Arabidopsis thaliana	core promoter element around -30 of transcription start
PavARF4	TATA-box	ATATAT	40	6	+	Brassica napus	core promoter element around -30 of transcription start
PavARF4	TATA-box	TATATA	41	6	+	Arabidopsis thaliana	core promoter element around -30 of transcription start
PavARF4	TATA-box	ATATAT	42	6	+	Brassica napus	core promoter element around -30 of transcription start
PavARF4	TATA-box	TATATA	43	6	+	Arabidopsis thaliana	core promoter element around -30 of transcription start
PavARF4	TATA-box	ATATAT	44	6	+	Brassica napus	core promoter element around -30 of transcription start
PavARF4	TATA-box	TATATA	45	6	+	Arabidopsis thaliana	core promoter element around -30 of transcription start
PavARF4	TATA-box	ATATAT	46	6	+	Brassica napus	core promoter element around -30 of transcription start
PavARF4	TATA-box	TATA	47	4	+	Arabidopsis thaliana	core promoter element around -30 of transcription start
PavARF4	TATA-box	TATAAAT	130	7	-	Brassica juncea	core promoter element around -30 of transcription start
PavARF4	TATA-box	TATAAA	131	6	-	Helianthus annuus	core promoter element around -30 of transcription start
PavARF4	TATA-box	TATAA	132	5	-	Arabidopsis thaliana	core promoter element around -30 of transcription start
PavARF4	TATA-box	TATA	133	4	+	Arabidopsis thaliana	core promoter element around -30 of transcription start
PavARF4	TATA-box	ATATAA	169	6	+	Brassica oleracea	core promoter element around -30 of transcription start
PavARF4	TATA-box	TATA	170	4	+	Arabidopsis thaliana	core promoter element around -30 of transcription start
PavARF4	TATA-box	TATTTAAA	272	8	+	Arabidopsis thaliana	core promoter element around -30 of transcription start
PavARF4	TATA-box	TATA	299	4	+	Arabidopsis thaliana	core promoter element around -30 of transcription start
PavARF4	TATA-box	TATACA	772	6	-	Helianthus annuus	core promoter element around -30 of transcription start
PavARF4	TATA-box	TATA	774	4	+	Arabidopsis thaliana	core promoter element around -30 of transcription start
PavARF4	TATA-box	ATTATA	847	6	+	Brassica napus	core promoter element around -30 of transcription start
PavARF4	TATA-box	TATAA	848	5	-	Arabidopsis thaliana	core promoter element around -30 of transcription start
PavARF4	TATA-box	TATA	849	4	+	Arabidopsis thaliana	core promoter element around -30 of transcription start
PavARF4	TATA-box	ATATAA	879	6	+	Brassica oleracea	core promoter element around -30 of transcription start
PavARF4	TATA-box	TATA	880	4	+	Arabidopsis thaliana	core promoter element around -30 of transcription start
PavARF4	TATA-box	TATAAAA	888	7	-	Pisum sativum	core promoter element around -30 of transcription start
PavARF4	TATA-box	TATAAA	889	6	-	Helianthus annuus	core promoter element around -30 of transcription start
PavARF4	TATA-box	TATATAA	890	7	-	Arabidopsis thaliana	core promoter element around -30 of transcription start
PavARF4	TATA-box	TATATA	891	6	+	Arabidopsis thaliana	core promoter element around -30 of transcription start
PavARF4	TATA-box	ATATAT	892	6	+	Brassica napus	core promoter element around -30 of transcription start
PavARF4	TATA-box	TATATA	893	6	+	Arabidopsis thaliana	core promoter element around -30 of transcription start
PavARF4	TATA-box	ATATAT	894	6	+	Brassica napus	core promoter element around -30 of transcription start
PavARF4	TATA-box	TATA	895	4	+	Arabidopsis thaliana	core promoter element around -30 of transcription start
PavARF4	TATA-box	TATAA	1097	5	-	Arabidopsis thaliana	core promoter element around -30 of transcription start
PavARF4	TATA-box	TATA	1098	4	-	Arabidopsis thaliana	core promoter element around -30 of transcription start
PavARF4	TATA-box	TATACA	1265	6	-	Helianthus annuus	core promoter element around -30 of transcription start
PavARF4	TATA-box	TATA	1267	4	-	Arabidopsis thaliana	core promoter element around -30 of transcription start
PavARF4	TATA-box	TATAAAA	1276	7	-	Pisum sativum	core promoter element around -30 of transcription start
PavARF4	TATA-box	TATAAA	1277	6	-	Helianthus annuus	core promoter element around -30 of transcription start
PavARF4	TATA-box	TATAA	1278	5	-	Arabidopsis thaliana	core promoter element around -30 of transcription start
PavARF4	TATA-box	TATA	1279	4	-	Arabidopsis thaliana	core promoter element around -30 of transcription start
PavARF4	TATA-box	TATAA	1304	5	-	Arabidopsis thaliana	core promoter element around -30 of transcription start
PavARF4	TATA-box	TATA	1305	4	-	Arabidopsis thaliana	core promoter element around -30 of transcription start
PavARF4	TATA-box	TATA	1516	4	-	Arabidopsis thaliana	core promoter element around -30 of transcription start
PavARF4	TATA-box	TATACA	1539	6	-	Helianthus annuus	core promoter element around -30 of transcription start
PavARF4	TATA-box	TATA	1541	4	-	Arabidopsis thaliana	core promoter element around -30 of transcription start
PavARF4	TATA-box	TATAA	1764	5	-	Arabidopsis thaliana	core promoter element around -30 of transcription start
PavARF4	TATA-box	TATA	1765	4	-	Arabidopsis thaliana	core promoter element around -30 of transcription start
PavARF4	TATA-box	ATTATA	1771	6	+	Brassica napus	core promoter element around -30 of transcription start
PavARF4	TATA-box	TATAA	1772	5	-	Arabidopsis thaliana	core promoter element around -30 of transcription start
PavARF4	TATA-box	TATA	1773	4	-	Arabidopsis thaliana	core promoter element around -30 of transcription start
PavARF4	TATA-box	ATTATA	1788	6	+	Brassica napus	core promoter element around -30 of transcription start
PavARF4	TATA-box	TATAA	1789	5	-	Arabidopsis thaliana	core promoter element around -30 of transcription start
PavARF4	TATA-box	TATA	1790	4	-	Arabidopsis thaliana	core promoter element around -30 of transcription start
PavARF4	TATA-box	ATTATA	1906	6	+	Brassica napus	core promoter element around -30 of transcription start
PavARF4	TATA-box	TATAA	1907	5	-	Arabidopsis thaliana	core promoter element around -30 of transcription start
PavARF4	TATA-box	TATA	1908	4	-	Arabidopsis thaliana	core promoter element around -30 of transcription start
PavARF4		motif_sequence	107	4	+	organism	short_function
PavARF4		motif_sequence	209	4	-	organism	short_function
PavARF4		motif_sequence	257	4	-	organism	short_function
PavARF4		motif_sequence	375	4	-	organism	short_function
PavARF4		motif_sequence	504	4	+	organism	short_function
PavARF4		motif_sequence	1037	4	+	organism	short_function
PavARF4		motif_sequence	1197	4	+	organism	short_function
PavARF4		motif_sequence	1597	4	+	organism	short_function
PavARF4		motif_sequence	1607	4	+	organism	short_function
PavARF4	AT1-motif	AATTATTTTTTATT	818	13	+	Solanum tuberosum	part of a light responsive module
PavARF4	ABRE	ACGTG	404	5	+	Arabidopsis thaliana	cis-acting element involved in the abscisic acid responsiveness
PavARF4	ABRE	AACCCGG	509	7	-	Arabidopsis thaliana	cis-acting element involved in the abscisic acid responsiveness
PavARF4	AT~TATA-box	TATATA	41	6	+	Arabidopsis thaliana
PavARF4	AT~TATA-box	TATATA	43	6	+	Arabidopsis thaliana
PavARF4	AT~TATA-box	TATATA	45	6	+	Arabidopsis thaliana
PavARF4	AT~TATA-box	TATATAAA	889	8	-	Arabidopsis thaliana
PavARF4	AT~TATA-box	TATATA	891	6	+	Arabidopsis thaliana
PavARF4	AT~TATA-box	TATATA	893	6	+	Arabidopsis thaliana
PavARF4	WUN-motif	AAATTTCTT	1013	9	+	Nicotiana glutinosa
PavARF4	WUN-motif	AAATTTCTT	1456	9	-	Nicotiana glutinosa
PavARF4	O2-site	GATGACATGG	1022	9	-	Zea mays	cis-acting regulatory element involved in zein metabolism regulation
PavARF4	CAT-box	GCCACT	397	6	-	Arabidopsis thaliana	cis-acting regulatory element related to meristem expression
PavARF4	Myc	TCTCTTA	613	7	+	Arabidopsis thaliana
PavARF4	Myc	TCTCTTA	1792	7	-	Arabidopsis thaliana
PavARF4	Myc	TCTCTTA	1920	7	-	Arabidopsis thaliana
PavARF4	LAMP-element	CTTTATCA	1353	8	+	Pisum sativum	part of a light responsive element
PavARF4	G-box	CACGAC	542	6	+	Zea mays	cis-acting regulatory element involved in light responsiveness
PavARF4	TCA-element	CCATCTTTTT	558	9	-	Nicotiana tabacum	cis-acting element involved in salicylic acid responsiveness
PavARF4	as-1	TGACG	595	5	-	Arabidopsis thaliana
PavARF4	as-1	TGACG	665	5	-	Arabidopsis thaliana
PavARF4	CTAG-motif	ACTAGCAGAA	797	9	+	Avena sativa
PavARF4	CTAG-motif	ACTAGCAGAA	1734	9	-	Avena sativa
PavARF4	MYB-like sequence	TAACCA	1478	6	-	Arabidopsis thaliana
PavARF5	TCA-element	CCATCTTTTT	104	10	+	Nicotiana tabacum	cis-acting element involved in salicylic acid responsiveness
PavARF5	TCA-element	CCATCTTTTT	504	9	+	Nicotiana tabacum	cis-acting element involved in salicylic acid responsiveness
PavARF5	G-box	CACGAC	257	6	-	Zea mays	cis-acting regulatory element involved in light responsiveness
PavARF5	G-box	CACGAC	636	6	+	Zea mays	cis-acting regulatory element involved in light responsiveness
PavARF5	G-box	CACGTC	703	6	+	Zea mays	cis-acting regulatory element involved in light responsiveness
PavARF5	G-box	TACGTG	871	6	-	Arabidopsis thaliana	cis-acting regulatory element involved in light responsiveness
PavARF5	G-box	TACGTG	1908	6	-	Arabidopsis thaliana	cis-acting regulatory element involved in light responsiveness
PavARF5	Myc	TCTCTTA	215	7	+	Arabidopsis thaliana
PavARF5	Myc	TCTCTTA	1304	7	-	Arabidopsis thaliana
PavARF5	CAT-box	GCCACT	908	6	-	Arabidopsis thaliana	cis-acting regulatory element related to meristem expression
PavARF5	CAT-box	GCCACT	1642	6	+	Arabidopsis thaliana	cis-acting regulatory element related to meristem expression
PavARF5	Unnamed__2	AACCTAACCT	806	9	+	Petroselinum hortense
PavARF5	AT~TATA-box	TATATA	239	6	+	Arabidopsis thaliana
PavARF5	AT~TATA-box	TATATA	241	6	+	Arabidopsis thaliana
PavARF5	AT~TATA-box	TATATAAA	485	8	-	Arabidopsis thaliana
PavARF5	AT~TATA-box	TATATA	487	6	+	Arabidopsis thaliana
PavARF5	AT~TATA-box	TATATA	1083	6	-	Arabidopsis thaliana
PavARF5	ABRE	ACGTG	703	5	-	Arabidopsis thaliana	cis-acting element involved in the abscisic acid responsiveness
PavARF5	ABRE	ACGTG	710	5	-	Arabidopsis thaliana	cis-acting element involved in the abscisic acid responsiveness
PavARF5	ABRE	AACCCGG	771	7	+	Arabidopsis thaliana	cis-acting element involved in the abscisic acid responsiveness
PavARF5	ABRE	ACGTG	871	5	-	Arabidopsis thaliana	cis-acting element involved in the abscisic acid responsiveness
PavARF5	ABRE	ACGTG	1908	5	-	Arabidopsis thaliana	cis-acting element involved in the abscisic acid responsiveness
PavARF5	MYB-like sequence	TAACCA	525	6	-	Arabidopsis thaliana
PavARF5	MYB-like sequence	TAACCA	816	6	-	Arabidopsis thaliana
PavARF5	MYB-like sequence	TAACCA	880	6	-	Arabidopsis thaliana
PavARF5	as-1	TGACG	705	5	-	Arabidopsis thaliana
PavARF5	AT-rich element	ATAGAAATCAA	1110	10	+	Glycine max	binding site of AT-rich DNA binding protein (ATBP-1)
PavARF5	ERE	ATTTTAAA	328	8	+	Nicotiana glutinos
PavARF5	ERE	ATTTTAAA	1775	8	-	Nicotiana glutinos
PavARF5	STRE	AGGGG	272	5	+	Arabidopsis thaliana
PavARF5	STRE	AGGGG	1964	5	+	Arabidopsis thaliana
PavARF5	TATA	TATAAAAT	243	8	+	Arabidopsis thaliana
PavARF5	MBS	CAACTG	1871	6	-	Arabidopsis thaliana	MYB binding site involved in drought-inducibility
PavARF5	TATA-box	TATAAA	96	6	-	Helianthus annuus	core promoter element around -30 of transcription start
PavARF5	TATA-box	TATAA	97	5	-	Arabidopsis thaliana	core promoter element around -30 of transcription start
PavARF5	TATA-box	TATA	98	4	+	Arabidopsis thaliana	core promoter element around -30 of transcription start
PavARF5	TATA-box	TATATA	239	6	+	Arabidopsis thaliana	core promoter element around -30 of transcription start
PavARF5	TATA-box	ATATAT	240	6	+	Brassica napus	core promoter element around -30 of transcription start
PavARF5	TATA-box	TATATA	241	6	+	Arabidopsis thaliana	core promoter element around -30 of transcription start
PavARF5	TATA-box	ATATAA	242	6	+	Brassica oleracea	core promoter element around -30 of transcription start
PavARF5	TATA-box	TATA	243	4	+	Arabidopsis thaliana	core promoter element around -30 of transcription start
PavARF5	TATA-box	TATAAAT	318	7	-	Brassica juncea	core promoter element around -30 of transcription start
PavARF5	TATA-box	TATAAA	319	6	-	Helianthus annuus	core promoter element around -30 of transcription start
PavARF5	TATA-box	TATAA	320	5	-	Arabidopsis thaliana	core promoter element around -30 of transcription start
PavARF5	TATA-box	TATA	321	4	+	Arabidopsis thaliana	core promoter element around -30 of transcription start
PavARF5	TATA-box	taTATAAAg	484	9	-	Lycopersicon esculentum	core promoter element around -30 of transcription start
PavARF5	TATA-box	TATAAA	485	6	-	Helianthus annuus	core promoter element around -30 of transcription start
PavARF5	TATA-box	TATATAA	486	7	-	Arabidopsis thaliana	core promoter element around -30 of transcription start
PavARF5	TATA-box	TATATA	487	6	+	Arabidopsis thaliana	core promoter element around -30 of transcription start
PavARF5	TATA-box	ATATAT	488	6	+	Brassica napus	core promoter element around -30 of transcription start
PavARF5	TATA-box	TATA	489	4	+	Arabidopsis thaliana	core promoter element around -30 of transcription start
PavARF5	TATA-box	TATAAA	745	6	-	Helianthus annuus	core promoter element around -30 of transcription start
PavARF5	TATA-box	TATAA	746	5	-	Arabidopsis thaliana	core promoter element around -30 of transcription start
PavARF5	TATA-box	TATA	747	4	+	Arabidopsis thaliana	core promoter element around -30 of transcription start
PavARF5	TATA-box	TATAA	1006	5	-	Arabidopsis thaliana	core promoter element around -30 of transcription start
PavARF5	TATA-box	TATA	1007	4	-	Arabidopsis thaliana	core promoter element around -30 of transcription start
PavARF5	TATA-box	TATA	1024	4	-	Arabidopsis thaliana	core promoter element around -30 of transcription start
PavARF5	TATA-box	TATATAA	1082	7	-	Arabidopsis thaliana	core promoter element around -30 of transcription start
PavARF5	TATA-box	TATATA	1083	6	-	Arabidopsis thaliana	core promoter element around -30 of transcription start
PavARF5	TATA-box	ATATAT	1084	6	-	Brassica napus	core promoter element around -30 of transcription start
PavARF5	TATA-box	TATA	1085	4	-	Arabidopsis thaliana	core promoter element around -30 of transcription start
PavARF5	TATA-box	TATA	1109	4	-	Arabidopsis thaliana	core promoter element around -30 of transcription start
PavARF5	TATA-box	TATA	1286	4	-	Arabidopsis thaliana	core promoter element around -30 of transcription start
PavARF5	TATA-box	ATATAA	1311	6	+	Brassica oleracea	core promoter element around -30 of transcription start
PavARF5	TATA-box	TATA	1312	4	-	Arabidopsis thaliana	core promoter element around -30 of transcription start
PavARF5	TATA-box	TACAAAA	1729	7	+	Oryza sativa	core promoter element around -30 of transcription start
PavARF5	TATA-box	TATTTAAA	1773	8	+	Arabidopsis thaliana	core promoter element around -30 of transcription start
PavARF5	TATA-box	ATATAA	1955	6	+	Brassica oleracea	core promoter element around -30 of transcription start
PavARF5	TATA-box	TATA	1956	4	-	Arabidopsis thaliana	core promoter element around -30 of transcription start
PavARF5		motif_sequence	388	4	-	organism	short_function
PavARF5		motif_sequence	479	4	+	organism	short_function
PavARF5		motif_sequence	614	4	+	organism	short_function
PavARF5		motif_sequence	648	4	+	organism	short_function
PavARF5		motif_sequence	690	4	-	organism	short_function
PavARF5		motif_sequence	827	4	-	organism	short_function
PavARF5		motif_sequence	1412	4	-	organism	short_function
PavARF5		motif_sequence	1707	4	-	organism	short_function
PavARF5		motif_sequence	1788	4	-	organism	short_function
PavARF5		motif_sequence	1821	4	-	organism	short_function
PavARF5	MYC	CAATTG	460	6	+	Arabidopsis thaliana
PavARF5	MYC	CAATTG	1030	6	-	Arabidopsis thaliana
PavARF5	MYC	CATGTG	1708	6	-	Arabidopsis thaliana
PavARF5	P-box	CCTTTTG	11	7	+	Oryza sativa	gibberellin-responsive element
PavARF5	P-box	CCTTTTG	1979	7	+	Oryza sativa	gibberellin-responsive element
PavARF5	TATC-box	TATCCCA	100	7	+	Oryza sativa	cis-acting element involved in gibberellin-responsiveness
PavARF5	G-Box	CACGTT	710	6	+	Pisum sativum	cis-acting regulatory element involved in light responsiveness
PavARF5	TCT-motif	TCTTAC	217	6	+	Arabidopsis thaliana	part of a light responsive element
PavARF5	TCT-motif	TCTTAC	1303	6	-	Arabidopsis thaliana	part of a light responsive element
PavARF5	TGACG-motif	TGACG	705	5	-	Hordeum vulgare	cis-acting regulatory element involved in the MeJA-responsiveness
PavARF5	Unnamed__1	CGTGG	259	5	+	Zea mays
PavARF5	Unnamed__1	CGTGG	870	5	-	Zea mays
PavARF5	ABRE3a	TACGTG	871	6	-	Zea mays
PavARF5	ABRE3a	TACGTG	1908	6	-	Zea mays
PavARF5	TC-rich repeats	ATTCTCTAAC	366	9	-	Nicotiana tabacum	cis-acting element involved in defense and stress responsiveness
PavARF5	TC-rich repeats	ATTCTCTAAC	1303	9	-	Nicotiana tabacum	cis-acting element involved in defense and stress responsiveness
PavARF5	W box	TTGACC	735	6	+	Arabidopsis thaliana
PavARF5	W box	TTGACC	856	6	+	Arabidopsis thaliana
PavARF5	Box 4	ATTAAT	119	6	+	Petroselinum crispum	part of a conserved DNA module involved in light responsiveness
PavARF5	Box 4	ATTAAT	358	6	+	Petroselinum crispum	part of a conserved DNA module involved in light responsiveness
PavARF5	Box 4	ATTAAT	1101	6	-	Petroselinum crispum	part of a conserved DNA module involved in light responsiveness
PavARF5	MYB	TAACCA	525	6	-	Arabidopsis thaliana
PavARF5	MYB	CAACCA	682	6	+	Arabidopsis thaliana
PavARF5	MYB	TAACCA	816	6	-	Arabidopsis thaliana
PavARF5	MYB	TAACCA	880	6	-	Arabidopsis thaliana
PavARF5	ACE	CTAACGTATT	130	9	+	Petroselinum crispum	cis-acting element involved in light responsiveness
PavARF5	Unnamed__4	CTCC	158	4	+	Petroselinum hortense
PavARF5	Unnamed__4	CTCC	655	4	-	Petroselinum hortense
PavARF5	Unnamed__4	CTCC	865	4	-	Petroselinum hortense
PavARF5	Unnamed__4	CTCC	1181	4	-	Petroselinum hortense
PavARF5	Unnamed__4	CTCC	1192	4	+	Petroselinum hortense
PavARF5	Unnamed__4	CTCC	1608	4	-	Petroselinum hortense
PavARF5	Unnamed__4	CTCC	1821	4	-	Petroselinum hortense
PavARF5	Unnamed__4	CTCC	1968	4	-	Petroselinum hortense
PavARF5	Myb	CAACTG	1871	6	-	Arabidopsis thaliana
PavARF5	LTR	CCGAAA	1889	6	+	Hordeum vulgare	cis-acting element involved in low-temperature responsiveness
PavARF5	CAAT-box	CAAAT	27	5	-	Pisum sativum	common cis-acting element in promoter and enhancer regions
PavARF5	CAAT-box	CAAAT	84	5	-	Pisum sativum	common cis-acting element in promoter and enhancer regions
PavARF5	CAAT-box	CAAAT	123	5	-	Pisum sativum	common cis-acting element in promoter and enhancer regions
PavARF5	CAAT-box	CAAT	249	4	-	Nicotiana glutinosa
PavARF5	CAAT-box	CAAAT	292	5	+	Pisum sativum	common cis-acting element in promoter and enhancer regions
PavARF5	CAAT-box	CAAT	326	4	+	Nicotiana glutinosa
PavARF5	CAAT-box	CAAT	374	4	-	Nicotiana glutinosa
PavARF5	CAAT-box	CAAT	460	4	+	Nicotiana glutinosa
PavARF5	CAAT-box	CAAT	462	4	-	Nicotiana glutinosa
PavARF5	CAAT-box	CCAAT	523	5	-	Arabidopsis thaliana	common cis-acting element in promoter and enhancer regions
PavARF5	CAAT-box	CAAAT	662	5	+	Pisum sativum	common cis-acting element in promoter and enhancer regions
PavARF5	CAAT-box	CAAT	734	4	-	Nicotiana glutinosa
PavARF5	CAAT-box	CAAT	846	4	+	Nicotiana glutinosa
PavARF5	CAAT-box	CAAT	935	4	+	Nicotiana glutinosa
PavARF5	CAAT-box	CAAAT	960	5	+	Pisum sativum	common cis-acting element in promoter and enhancer regions
PavARF5	CAAT-box	CCAAT	987	5	+	Arabidopsis thaliana	common cis-acting element in promoter and enhancer regions
PavARF5	CAAT-box	CAAT	988	4	+	Nicotiana glutinosa
PavARF5	CAAT-box	CAAT	1030	4	+	Nicotiana glutinosa
PavARF5	CAAT-box	CAAT	1032	4	-	Nicotiana glutinosa
PavARF5	CAAT-box	CCAAT	1036	5	-	Arabidopsis thaliana	common cis-acting element in promoter and enhancer regions
PavARF5	CAAT-box	CAAT	1093	4	-	Nicotiana glutinosa
PavARF5	CAAT-box	CAAT	1164	4	-	Nicotiana glutinosa
PavARF5	CAAT-box	CCAAT	1194	5	+	Arabidopsis thaliana	common cis-acting element in promoter and enhancer regions
PavARF5	CAAT-box	CAAT	1195	4	+	Nicotiana glutinosa
PavARF5	CAAT-box	CAAAT	1248	5	+	Pisum sativum	common cis-acting element in promoter and enhancer regions
PavARF5	CAAT-box	CAAT	1349	4	+	Nicotiana glutinosa
PavARF5	CAAT-box	CAAT	1484	4	-	Nicotiana glutinosa
PavARF5	CAAT-box	CCAAT	1627	5	-	Arabidopsis thaliana	common cis-acting element in promoter and enhancer regions
PavARF5	CAAT-box	CAAT	1693	4	-	Nicotiana glutinosa
PavARF5	CAAT-box	CAAAT	1755	5	+	Pisum sativum	common cis-acting element in promoter and enhancer regions
PavARF5	CAAT-box	CCAAT	1769	5	+	Arabidopsis thaliana	common cis-acting element in promoter and enhancer regions
PavARF5	CAAT-box	CAAT	1770	4	+	Nicotiana glutinosa
PavARF5	CAAT-box	CAAT	1796	4	-	Nicotiana glutinosa
PavARF5	CAAT-box	CAAAT	1859	5	-	Pisum sativum	common cis-acting element in promoter and enhancer regions
PavARF5	ARE	AAACCA	886	6	+	Zea mays	cis-acting regulatory element essential for the anaerobic induction
PavARF5	ARE	AAACCA	1440	6	-	Zea mays	cis-acting regulatory element essential for the anaerobic induction
PavARF5	ABRE4	CACGTA	871	6	+	Zea mays
PavARF5	ABRE4	CACGTA	1908	6	+	Zea mays
PavARF5	CGTCA-motif	CGTCA	705	5	+	Hordeum vulgare	cis-acting regulatory element involved in the MeJA-responsiveness
PavARF5	GT1-motif	GGTTAA	526	6	+	Arabidopsis thaliana	light responsive element
PavARF5	GT1-motif	GGTTAA	809	6	-	Arabidopsis thaliana	light responsive element
PavARF5	GT1-motif	GGTTAA	881	6	+	Arabidopsis thaliana	light responsive element
PavARF5	GT1-motif	GTGTGTGAA	1220	9	+	Solanum tuberosum	light responsive element
PavARF6	MYC	CATGTG	1745	6	-	Arabidopsis thaliana
PavARF6	MYC	CATGTG	1888	6	-	Arabidopsis thaliana
PavARF6		motif_sequence	1696	4	-	organism	short_function
PavARF6		motif_sequence	1740	4	+	organism	short_function
PavARF6		motif_sequence	1883	4	+	organism	short_function
PavARF6	TATA-box	ATATAA	1654	6	+	Brassica oleracea	core promoter element around -30 of transcription start
PavARF6	TATA-box	TATA	1655	4	-	Arabidopsis thaliana	core promoter element around -30 of transcription start
PavARF6	Unnamed__4	CTCC	1817	4	+	Petroselinum hortense
PavARF6	Unnamed__4	CTCC	1960	4	+	Petroselinum hortense
PavARF6	MBS	CAACTG	1678	6	+	Arabidopsis thaliana	MYB binding site involved in drought-inducibility
PavARF6	Myb	CAACTG	1678	6	+	Arabidopsis thaliana
PavARF6	CAAT-box	CAAT	1795	4	+	Nicotiana glutinosa
PavARF6	CAAT-box	CAAT	1938	4	+	Nicotiana glutinosa
PavARF6	ERE	ATTTTAAA	1797	8	+	Nicotiana glutinos
PavARF6	ERE	ATTTTAAA	1940	8	+	Nicotiana glutinos
PavARF6	3-AF1 binding site	TAAGAGAGGAA	1657	10	+	Solanum tuberosum	light responsive element
PavARF6	TC-rich repeats	GTTTTCTTAC	1779	9	-	Nicotiana tabacum	cis-acting element involved in defense and stress responsiveness
PavARF6	Myc	TCTCTTA	1657	7	-	Arabidopsis thaliana
PavARF7	3-AF1 binding site	TAAGAGAGGAA	378	10	+	Solanum tuberosum	light responsive element
PavARF7	3-AF1 binding site	TAAGAGAGGAA	1514	10	+	Solanum tuberosum	light responsive element
PavARF7	Unnamed__1	CGTGG	1858	5	+	Zea mays
PavARF7	ABRE3a	TACGTG	1856	6	+	Zea mays
PavARF7	TC-rich repeats	ATTCTCTAAC	1939	10	+	Nicotiana tabacum	cis-acting element involved in defense and stress responsiveness
PavARF7	AAGAA-motif	GAAAGAA	1967	7	-	Avena sativa
PavARF7	TGACG-motif	TGACG	730	5	+	Hordeum vulgare	cis-acting regulatory element involved in the MeJA-responsiveness
PavARF7	G-Box	CACGTGAAA	975	9	-	Pisum sativum	cis-acting regulatory element involved in light responsiveness
PavARF7	G-Box	CACGTG	978	6	+	Pisum sativum	cis-acting regulatory element involved in light responsiveness
PavARF7	G-Box	CACGTT	1006	6	+	Pisum sativum	cis-acting regulatory element involved in light responsiveness
PavARF7	CGTCA-motif	CGTCA	730	5	-	Hordeum vulgare	cis-acting regulatory element involved in the MeJA-responsiveness
PavARF7	GT1-motif	GGTTAA	260	6	-	Arabidopsis thaliana	light responsive element
PavARF7	CAAT-box	CAAAT	37	5	-	Pisum sativum	common cis-acting element in promoter and enhancer regions
PavARF7	CAAT-box	CAAT	42	4	+	Nicotiana glutinosa
PavARF7	CAAT-box	CCAAT	44	5	-	Arabidopsis thaliana	common cis-acting element in promoter and enhancer regions
PavARF7	CAAT-box	CAAT	94	4	+	Nicotiana glutinosa
PavARF7	CAAT-box	CAAT	118	4	+	Nicotiana glutinosa
PavARF7	CAAT-box	CAAAT	221	5	-	Pisum sativum	common cis-acting element in promoter and enhancer regions
PavARF7	CAAT-box	CAAAT	281	5	+	Pisum sativum	common cis-acting element in promoter and enhancer regions
PavARF7	CAAT-box	CAAAT	301	5	+	Pisum sativum	common cis-acting element in promoter and enhancer regions
PavARF7	CAAT-box	CAAT	317	4	-	Nicotiana glutinosa
PavARF7	CAAT-box	CAAAT	390	5	+	Pisum sativum	common cis-acting element in promoter and enhancer regions
PavARF7	CAAT-box	CCAAT	556	5	-	Arabidopsis thaliana	common cis-acting element in promoter and enhancer regions
PavARF7	CAAT-box	CAAT	727	4	+	Nicotiana glutinosa
PavARF7	CAAT-box	CAAT	807	4	+	Nicotiana glutinosa
PavARF7	CAAT-box	CAAT	859	4	-	Nicotiana glutinosa
PavARF7	CAAT-box	CAAAT	883	5	-	Pisum sativum	common cis-acting element in promoter and enhancer regions
PavARF7	CAAT-box	CAAAT	1024	5	-	Pisum sativum	common cis-acting element in promoter and enhancer regions
PavARF7	CAAT-box	CAAT	1037	4	+	Nicotiana glutinosa
PavARF7	CAAT-box	CAAT	1206	4	-	Nicotiana glutinosa
PavARF7	CAAT-box	CAAT	1216	4	+	Nicotiana glutinosa
PavARF7	CAAT-box	CCAAT	1287	5	+	Arabidopsis thaliana	common cis-acting element in promoter and enhancer regions
PavARF7	CAAT-box	CAAT	1288	4	+	Nicotiana glutinosa
PavARF7	CAAT-box	CAAT	1317	4	+	Nicotiana glutinosa
PavARF7	CAAT-box	CAAT	1372	4	-	Nicotiana glutinosa
PavARF7	CAAT-box	CAAT	1410	4	+	Nicotiana glutinosa
PavARF7	CAAT-box	CAAT	1467	4	-	Nicotiana glutinosa
PavARF7	CAAT-box	CAAT	1478	4	-	Nicotiana glutinosa
PavARF7	CAAT-box	CAAAT	1482	5	-	Pisum sativum	common cis-acting element in promoter and enhancer regions
PavARF7	CAAT-box	CAAT	1489	4	+	Nicotiana glutinosa
PavARF7	CAAT-box	CAAT	1507	4	+	Nicotiana glutinosa
PavARF7	CAAT-box	CAAT	1536	4	+	Nicotiana glutinosa
PavARF7	CAAT-box	CCAAT	1619	5	+	Arabidopsis thaliana	common cis-acting element in promoter and enhancer regions
PavARF7	CAAT-box	CAAT	1620	4	+	Nicotiana glutinosa
PavARF7	CAAT-box	CAAT	1627	4	-	Nicotiana glutinosa
PavARF7	CAAT-box	CAAT	1637	4	+	Nicotiana glutinosa
PavARF7	CAAT-box	CAAT	1734	4	-	Nicotiana glutinosa
PavARF7	CAAT-box	CAAT	1766	4	-	Nicotiana glutinosa
PavARF7	CAAT-box	CAAT	1850	4	+	Nicotiana glutinosa
PavARF7	CAAT-box	CAAT	1877	4	+	Nicotiana glutinosa
PavARF7	CAAT-box	CAAT	1910	4	+	Nicotiana glutinosa
PavARF7	CAAT-box	CAAT	1929	4	-	Nicotiana glutinosa
PavARF7	CAAT-box	CAAT	1948	4	+	Nicotiana glutinosa
PavARF7	Unnamed__12	TCCACGTAGA	98	9	-	Zea mays
PavARF7	Unnamed__4	CTCC	105	4	-	Petroselinum hortense
PavARF7	Unnamed__4	CTCC	408	4	-	Petroselinum hortense
PavARF7	Unnamed__4	CTCC	488	4	+	Petroselinum hortense
PavARF7	Unnamed__4	CTCC	669	4	-	Petroselinum hortense
PavARF7	Unnamed__4	CTCC	924	4	-	Petroselinum hortense
PavARF7	Unnamed__4	CTCC	1446	4	+	Petroselinum hortense
PavARF7	Unnamed__4	CTCC	1521	4	-	Petroselinum hortense
PavARF7	Unnamed__4	CTCC	1614	4	-	Petroselinum hortense
PavARF7	Unnamed__4	CTCC	1683	4	-	Petroselinum hortense
PavARF7	Unnamed__4	CTCC	1862	4	-	Petroselinum hortense
PavARF7	ARE	AAACCA	1045	6	-	Zea mays	cis-acting regulatory element essential for the anaerobic induction
PavARF7	ARE	AAACCA	1539	6	-	Zea mays	cis-acting regulatory element essential for the anaerobic induction
PavARF7	CTAG-motif	ACTAGCAGAA	415	9	+	Avena sativa
PavARF7	CTAG-motif	ACTAGCAGAA	782	9	-	Avena sativa
PavARF7	as-1	TGACG	730	5	+	Arabidopsis thaliana
PavARF7	MRE	AACCTAA	1748	7	-	Petroselinum crispum	MYB binding site involved in light responsiveness
PavARF7	G-box	CACGTC	731	6	-	Zea mays	cis-acting regulatory element involved in light responsiveness
PavARF7	G-box	CACGTG	978	6	+	Arabidopsis thaliana	cis-acting regulatory element involved in light responsiveness
PavARF7	G-box	CCACGTAA	1855	8	-	Brassica napus	cis-acting regulatory element involved in light responsiveness
PavARF7	G-box	TACGTG	1856	6	+	Arabidopsis thaliana	cis-acting regulatory element involved in light responsiveness
PavARF7	CAT-box	GCCACT	764	6	-	Arabidopsis thaliana	cis-acting regulatory element related to meristem expression
PavARF7	Myb-binding site	CAACAG	85	6	+	Nicotiana tabacum
PavARF7	Myb-binding site	CAACAG	431	6	+	Nicotiana tabacum
PavARF7	AE-box	AGAAACAA	1977	8	+	Arabidopsis thaliana	part of a module for light response
PavARF7		motif_sequence	126	4	-	organism	short_function
PavARF7		motif_sequence	408	4	-	organism	short_function
PavARF7		motif_sequence	565	4	-	organism	short_function
PavARF7		motif_sequence	703	4	+	organism	short_function
PavARF7		motif_sequence	779	4	+	organism	short_function
PavARF7		motif_sequence	816	4	+	organism	short_function
PavARF7		motif_sequence	818	4	-	organism	short_function
PavARF7		motif_sequence	879	4	-	organism	short_function
PavARF7		motif_sequence	895	4	+	organism	short_function
PavARF7		motif_sequence	924	4	-	organism	short_function
PavARF7		motif_sequence	1137	4	+	organism	short_function
PavARF7		motif_sequence	1292	4	-	organism	short_function
PavARF7		motif_sequence	1559	4	+	organism	short_function
PavARF7		motif_sequence	1654	4	-	organism	short_function
PavARF7		motif_sequence	1683	4	-	organism	short_function
PavARF7		motif_sequence	1935	4	-	organism	short_function
PavARF7	TATA	TATAAAAT	175	8	-	Arabidopsis thaliana
PavARF7	CCAAT-box	CAACGG	1377	6	+	Hordeum vulgare	MYBHv1 binding site
PavARF7	W box	TTGACC	1533	6	-	Arabidopsis thaliana
PavARF7	GCN4_motif	TGAGTCA	1728	7	+	Oryza sativa	cis-regulatory element involved in endosperm expression
PavARF7	TCT-motif	TCTTAC	377	6	-	Arabidopsis thaliana	part of a light responsive element
PavARF7	TCT-motif	TCTTAC	1395	6	-	Arabidopsis thaliana	part of a light responsive element
PavARF7	MYB recognition site	CCGTTG	1377	6	-	Arabidopsis thaliana
PavARF7	Myb	TAACTG	60	6	-	Arabidopsis thaliana
PavARF7	Myb	TAACTG	652	6	+	Arabidopsis thaliana
PavARF7	Myb	CAACTG	1177	6	+	Arabidopsis thaliana
PavARF7	Myb	CAACTG	1897	6	+	Arabidopsis thaliana
PavARF7	ABRE4	CACGTA	1856	6	-	Zea mays
PavARF7	MYB	CAACAG	85	6	+	Arabidopsis thaliana
PavARF7	MYB	CAACAG	431	6	+	Arabidopsis thaliana
PavARF7	MYB	TAACCA	773	6	-	Arabidopsis thaliana
PavARF7	MYB	CAACCA	1061	6	-	Arabidopsis thaliana
PavARF7	MYB	CAACCA	1428	6	-	Arabidopsis thaliana
PavARF7	Unnamed__10	TCCACGTAGA	98	9	-	Zea mays
PavARF7	Unnamed__8	TCCACGTAGA	98	9	-	Zea mays
PavARF7	MYB-like sequence	TAACCA	773	6	-	Arabidopsis thaliana
PavARF7	AT~TATA-box	TATATAAA	346	8	-	Arabidopsis thaliana
PavARF7	AT~TATA-box	TATATA	348	6	+	Arabidopsis thaliana
PavARF7	AT~TATA-box	TATATA	350	6	+	Arabidopsis thaliana
PavARF7	AT~TATA-box	TATATA	352	6	+	Arabidopsis thaliana
PavARF7	AT~TATA-box	TATATA	1703	6	-	Arabidopsis thaliana
PavARF7	AT~TATA-box	TATATA	1777	6	-	Arabidopsis thaliana
PavARF7	AT~TATA-box	TATATA	1784	6	-	Arabidopsis thaliana
PavARF7	ABRE	ACGTG	732	5	+	Arabidopsis thaliana	cis-acting element involved in the abscisic acid responsiveness
PavARF7	ABRE	CACGTG	978	6	+	Arabidopsis thaliana	cis-acting element involved in the abscisic acid responsiveness
PavARF7	ABRE	ACGTG	979	5	+	Arabidopsis thaliana	cis-acting element involved in the abscisic acid responsiveness
PavARF7	ABRE	ACGTG	1006	5	-	Arabidopsis thaliana	cis-acting element involved in the abscisic acid responsiveness
PavARF7	ABRE	ACGTG	1857	5	+	Arabidopsis thaliana	cis-acting element involved in the abscisic acid responsiveness
PavARF7	TCA-element	CCATCTTTTT	170	9	+	Nicotiana tabacum	cis-acting element involved in salicylic acid responsiveness
PavARF7	Myc	TCTCTTA	378	7	-	Arabidopsis thaliana
PavARF7	Myc	TCTCTTA	1514	7	-	Arabidopsis thaliana
PavARF7	MYC	CAATTG	42	6	+	Arabidopsis thaliana
PavARF7	MYC	CATTTG	301	6	-	Arabidopsis thaliana
PavARF7	MYC	CATGTG	824	6	-	Arabidopsis thaliana
PavARF7	MYC	CATGTG	826	6	+	Arabidopsis thaliana
PavARF7	MBS	CAACTG	1177	6	+	Arabidopsis thaliana	MYB binding site involved in drought-inducibility
PavARF7	MBS	CAACTG	1897	6	+	Arabidopsis thaliana	MYB binding site involved in drought-inducibility
PavARF7	TATA-box	ATATAT	33	6	+	Brassica napus	core promoter element around -30 of transcription start
PavARF7	TATA-box	TATA	34	4	+	Arabidopsis thaliana	core promoter element around -30 of transcription start
PavARF7	TATA-box	TATAAAA	176	7	-	Pisum sativum	core promoter element around -30 of transcription start
PavARF7	TATA-box	TATAAA	177	6	-	Helianthus annuus	core promoter element around -30 of transcription start
PavARF7	TATA-box	TATAA	178	5	-	Arabidopsis thaliana	core promoter element around -30 of transcription start
PavARF7	TATA-box	TATA	179	4	+	Arabidopsis thaliana	core promoter element around -30 of transcription start
PavARF7	TATA-box	ccTATAAAaa	264	9	+	Arabidopsis thaliana	core promoter element around -30 of transcription start
PavARF7	TATA-box	taTATAAAtc	344	9	-	Arabidopsis thaliana	core promoter element around -30 of transcription start
PavARF7	TATA-box	TATAAAA	345	7	-	Pisum sativum	core promoter element around -30 of transcription start
PavARF7	TATA-box	TATAAA	346	6	-	Helianthus annuus	core promoter element around -30 of transcription start
PavARF7	TATA-box	TATATAA	347	7	-	Arabidopsis thaliana	core promoter element around -30 of transcription start
PavARF7	TATA-box	TATATA	348	6	+	Arabidopsis thaliana	core promoter element around -30 of transcription start
PavARF7	TATA-box	ATATAT	349	6	+	Brassica napus	core promoter element around -30 of transcription start
PavARF7	TATA-box	TATATA	350	6	+	Arabidopsis thaliana	core promoter element around -30 of transcription start
PavARF7	TATA-box	ATATAT	351	6	+	Brassica napus	core promoter element around -30 of transcription start
PavARF7	TATA-box	TATATA	352	6	+	Arabidopsis thaliana	core promoter element around -30 of transcription start
PavARF7	TATA-box	ATATAA	353	6	+	Brassica oleracea	core promoter element around -30 of transcription start
PavARF7	TATA-box	TATA	354	4	+	Arabidopsis thaliana	core promoter element around -30 of transcription start
PavARF7	TATA-box	ATTATA	358	6	+	Brassica napus	core promoter element around -30 of transcription start
PavARF7	TATA-box	TATAA	359	5	-	Arabidopsis thaliana	core promoter element around -30 of transcription start
PavARF7	TATA-box	TATA	360	4	+	Arabidopsis thaliana	core promoter element around -30 of transcription start
PavARF7	TATA-box	TATA	367	4	+	Arabidopsis thaliana	core promoter element around -30 of transcription start
PavARF7	TATA-box	TATAAA	571	6	-	Helianthus annuus	core promoter element around -30 of transcription start
PavARF7	TATA-box	TATAA	572	5	-	Arabidopsis thaliana	core promoter element around -30 of transcription start
PavARF7	TATA-box	TATA	573	4	+	Arabidopsis thaliana	core promoter element around -30 of transcription start
PavARF7	TATA-box	TATA	607	4	+	Arabidopsis thaliana	core promoter element around -30 of transcription start
PavARF7	TATA-box	ccTATAAAaa	795	9	+	Arabidopsis thaliana	core promoter element around -30 of transcription start
PavARF7	TATA-box	TATA	797	4	+	Arabidopsis thaliana	core promoter element around -30 of transcription start
PavARF7	TATA-box	ATTATA	846	6	+	Brassica napus	core promoter element around -30 of transcription start
PavARF7	TATA-box	TATAA	847	5	-	Arabidopsis thaliana	core promoter element around -30 of transcription start
PavARF7	TATA-box	TATA	848	4	+	Arabidopsis thaliana	core promoter element around -30 of transcription start
PavARF7	TATA-box	TATAA	1322	5	-	Arabidopsis thaliana	core promoter element around -30 of transcription start
PavARF7	TATA-box	TATA	1323	4	-	Arabidopsis thaliana	core promoter element around -30 of transcription start
PavARF7	TATA-box	TATAAATA	1348	8	-	Daucus carota	core promoter element around -30 of transcription start
PavARF7	TATA-box	TATAAAT	1349	7	-	Brassica juncea	core promoter element around -30 of transcription start
PavARF7	TATA-box	TATAAA	1350	6	-	Helianthus annuus	core promoter element around -30 of transcription start
PavARF7	TATA-box	TATAA	1351	5	-	Arabidopsis thaliana	core promoter element around -30 of transcription start
PavARF7	TATA-box	TATA	1352	4	-	Arabidopsis thaliana	core promoter element around -30 of transcription start
PavARF7	TATA-box	ATTATA	1367	6	+	Brassica napus	core promoter element around -30 of transcription start
PavARF7	TATA-box	TATAA	1368	5	-	Arabidopsis thaliana	core promoter element around -30 of transcription start
PavARF7	TATA-box	TATA	1369	4	-	Arabidopsis thaliana	core promoter element around -30 of transcription start
PavARF7	TATA-box	TATA	1694	4	-	Arabidopsis thaliana	core promoter element around -30 of transcription start
PavARF7	TATA-box	ATATAT	1702	6	-	Brassica napus	core promoter element around -30 of transcription start
PavARF7	TATA-box	TATATA	1703	6	-	Arabidopsis thaliana	core promoter element around -30 of transcription start
PavARF7	TATA-box	ATATAT	1704	6	-	Brassica napus	core promoter element around -30 of transcription start
PavARF7	TATA-box	TATA	1705	4	-	Arabidopsis thaliana	core promoter element around -30 of transcription start
PavARF7	TATA-box	TATATA	1777	6	-	Arabidopsis thaliana	core promoter element around -30 of transcription start
PavARF7	TATA-box	TATA	1779	4	-	Arabidopsis thaliana	core promoter element around -30 of transcription start
PavARF7	TATA-box	TATATA	1784	6	-	Arabidopsis thaliana	core promoter element around -30 of transcription start
PavARF7	TATA-box	ATATAT	1785	6	-	Brassica napus	core promoter element around -30 of transcription start
PavARF7	TATA-box	TATA	1786	4	-	Arabidopsis thaliana	core promoter element around -30 of transcription start
PavARF7	TATA-box	TATA	1996	4	-	Arabidopsis thaliana	core promoter element around -30 of transcription start
PavARF7	GATA-motif	AAGATAAGATT	1	10	+	Arabidopsis thaliana	part of a light responsive element
PavARF7	Unnamed__14	TCCACGTAGA	98	9	-	Zea mays
PavARF7	STRE	AGGGG	1280	5	+	Arabidopsis thaliana
PavARF8	STRE	AGGGG	123	5	-	Arabidopsis thaliana
PavARF8	STRE	AGGGG	1081	5	+	Arabidopsis thaliana
PavARF8	TATA-box	TATAAA	37	6	-	Helianthus annuus	core promoter element around -30 of transcription start
PavARF8	TATA-box	TATAA	38	5	-	Arabidopsis thaliana	core promoter element around -30 of transcription start
PavARF8	TATA-box	TATA	39	4	+	Arabidopsis thaliana	core promoter element around -30 of transcription start
PavARF8	TATA-box	TATAAAA	176	7	-	Pisum sativum	core promoter element around -30 of transcription start
PavARF8	TATA-box	TATAAA	177	6	-	Helianthus annuus	core promoter element around -30 of transcription start
PavARF8	TATA-box	TATAA	178	5	-	Arabidopsis thaliana	core promoter element around -30 of transcription start
PavARF8	TATA-box	TATA	179	4	+	Arabidopsis thaliana	core promoter element around -30 of transcription start
PavARF8	TATA-box	TACAAAA	331	7	+	Oryza sativa	core promoter element around -30 of transcription start
PavARF8	TATA-box	ATTATA	507	6	+	Brassica napus	core promoter element around -30 of transcription start
PavARF8	TATA-box	TATAA	508	5	-	Arabidopsis thaliana	core promoter element around -30 of transcription start
PavARF8	TATA-box	TATA	509	4	+	Arabidopsis thaliana	core promoter element around -30 of transcription start
PavARF8	TATA-box	TATA	594	4	+	Arabidopsis thaliana	core promoter element around -30 of transcription start
PavARF8	TATA-box	TATACA	611	6	-	Helianthus annuus	core promoter element around -30 of transcription start
PavARF8	TATA-box	TATATA	613	6	+	Arabidopsis thaliana	core promoter element around -30 of transcription start
PavARF8	TATA-box	ATATAT	614	6	+	Brassica napus	core promoter element around -30 of transcription start
PavARF8	TATA-box	TATA	615	4	+	Arabidopsis thaliana	core promoter element around -30 of transcription start
PavARF8	TATA-box	ccTATAAAaa	818	9	+	Arabidopsis thaliana	core promoter element around -30 of transcription start
PavARF8	TATA-box	TATA	820	4	+	Arabidopsis thaliana	core promoter element around -30 of transcription start
PavARF8	TATA-box	ATATAA	1059	6	+	Brassica oleracea	core promoter element around -30 of transcription start
PavARF8	TATA-box	TATA	1060	4	-	Arabidopsis thaliana	core promoter element around -30 of transcription start
PavARF8	TATA-box	ATATAT	1401	6	-	Brassica napus	core promoter element around -30 of transcription start
PavARF8	TATA-box	TATA	1402	4	-	Arabidopsis thaliana	core promoter element around -30 of transcription start
PavARF8	TATA-box	TATA	1988	4	-	Arabidopsis thaliana	core promoter element around -30 of transcription start
PavARF8		motif_sequence	799	4	-	organism	short_function
PavARF8		motif_sequence	943	4	-	organism	short_function
PavARF8		motif_sequence	1124	4	+	organism	short_function
PavARF8		motif_sequence	1189	4	+	organism	short_function
PavARF8		motif_sequence	1474	4	+	organism	short_function
PavARF8		motif_sequence	1583	4	+	organism	short_function
PavARF8		motif_sequence	1721	4	-	organism	short_function
PavARF8		motif_sequence	1742	4	-	organism	short_function
PavARF8		motif_sequence	1750	4	-	organism	short_function
PavARF8		motif_sequence	1836	4	-	organism	short_function
PavARF8	AE-box	AGAAACTT	391	8	+	Arabidopsis thaliana	part of a module for light response
PavARF8	MYC	CATGTG	107	6	-	Arabidopsis thaliana
PavARF8	MYC	CATGTG	459	6	+	Arabidopsis thaliana
PavARF8	MYC	CATTTG	625	6	+	Arabidopsis thaliana
PavARF8	MYC	CATGTG	668	6	+	Arabidopsis thaliana
PavARF8	MYC	CATGTG	1647	6	-	Arabidopsis thaliana
PavARF8	MYC	CATGTG	1722	6	-	Arabidopsis thaliana
PavARF8	MYC	CATGTG	1724	6	+	Arabidopsis thaliana
PavARF8	MYC	CATGTG	1737	6	+	Arabidopsis thaliana
PavARF8	G-box	TAACACGTAG	535	9	+	Brassica oleracea	cis-acting regulatory element involved in light responsiveness
PavARF8	TCA-element	CCATCTTTTT	941	9	-	Nicotiana tabacum	cis-acting element involved in salicylic acid responsiveness
PavARF8	TCA-element	CCATCTTTTT	1862	9	-	Nicotiana tabacum	cis-acting element involved in salicylic acid responsiveness
PavARF8	ABRE	ACGTG	538	5	-	Arabidopsis thaliana	cis-acting element involved in the abscisic acid responsiveness
PavARF8	ABRE	ACGTG	1488	5	+	Arabidopsis thaliana	cis-acting element involved in the abscisic acid responsiveness
PavARF8	ABRE	ACGTG	1886	5	+	Arabidopsis thaliana	cis-acting element involved in the abscisic acid responsiveness
PavARF8	AT~TATA-box	TATATA	613	6	+	Arabidopsis thaliana
PavARF8	MYB-like sequence	TAACCA	586	6	+	Arabidopsis thaliana
PavARF8	L-box	ATCCCACCTAC	336	10	+	Petroselinum crispum	part of a light responsive element
PavARF8	as-1	TGACG	681	5	-	Arabidopsis thaliana
PavARF8	Box 4	ATTAAT	860	6	+	Petroselinum crispum	part of a conserved DNA module involved in light responsiveness
PavARF8	Box 4	ATTAAT	1944	6	-	Petroselinum crispum	part of a conserved DNA module involved in light responsiveness
PavARF8	WRE3	CCACCT	57	6	+	Pisum sativum
PavARF8	WRE3	CCACCT	339	6	+	Pisum sativum
PavARF8	MYB	TAACCA	586	6	+	Arabidopsis thaliana
PavARF8	MYB	CAACCA	1100	6	+	Arabidopsis thaliana
PavARF8	CAAT-box	CAAT	45	4	+	Nicotiana glutinosa
PavARF8	CAAT-box	CCCAATTT	146	8	-	Arabidopsis thaliana	common cis-acting element in promoter and enhancer regions
PavARF8	CAAT-box	CCAAT	148	5	-	Arabidopsis thaliana	common cis-acting element in promoter and enhancer regions
PavARF8	CAAT-box	CAAAT	182	5	-	Pisum sativum	common cis-acting element in promoter and enhancer regions
PavARF8	CAAT-box	CCAAT	193	5	+	Arabidopsis thaliana	common cis-acting element in promoter and enhancer regions
PavARF8	CAAT-box	CAAT	194	4	+	Nicotiana glutinosa
PavARF8	CAAT-box	CAAT	350	4	-	Nicotiana glutinosa
PavARF8	CAAT-box	CAAAT	372	5	+	Pisum sativum	common cis-acting element in promoter and enhancer regions
PavARF8	CAAT-box	CAAAT	375	5	-	Pisum sativum	common cis-acting element in promoter and enhancer regions
PavARF8	CAAT-box	CCAAT	437	5	-	Arabidopsis thaliana	common cis-acting element in promoter and enhancer regions
PavARF8	CAAT-box	CCAAT	478	5	+	Arabidopsis thaliana	common cis-acting element in promoter and enhancer regions
PavARF8	CAAT-box	CAAT	479	4	+	Nicotiana glutinosa
PavARF8	CAAT-box	CAAAT	504	5	+	Pisum sativum	common cis-acting element in promoter and enhancer regions
PavARF8	CAAT-box	CAAT	597	4	-	Nicotiana glutinosa
PavARF8	CAAT-box	CAAT	609	4	-	Nicotiana glutinosa
PavARF8	CAAT-box	CAAAT	626	5	-	Pisum sativum	common cis-acting element in promoter and enhancer regions
PavARF8	CAAT-box	CAAT	642	4	-	Nicotiana glutinosa
PavARF8	CAAT-box	CAAT	688	4	+	Nicotiana glutinosa
PavARF8	CAAT-box	CCAAT	719	5	+	Arabidopsis thaliana	common cis-acting element in promoter and enhancer regions
PavARF8	CAAT-box	CAAT	720	4	+	Nicotiana glutinosa
PavARF8	CAAT-box	CAAAT	833	5	+	Pisum sativum	common cis-acting element in promoter and enhancer regions
PavARF8	CAAT-box	CCAAT	854	5	-	Arabidopsis thaliana	common cis-acting element in promoter and enhancer regions
PavARF8	CAAT-box	CAAT	894	4	+	Nicotiana glutinosa
PavARF8	CAAT-box	CAAAT	959	5	-	Pisum sativum	common cis-acting element in promoter and enhancer regions
PavARF8	CAAT-box	CAAAT	1014	5	+	Pisum sativum	common cis-acting element in promoter and enhancer regions
PavARF8	CAAT-box	CAAT	1024	4	+	Nicotiana glutinosa
PavARF8	CAAT-box	CAAT	1076	4	-	Nicotiana glutinosa
PavARF8	CAAT-box	CAAT	1095	4	-	Nicotiana glutinosa
PavARF8	CAAT-box	TGCCAAC	1097	7	+	Petunia hybrida	common cis-acting element in promoter and enhancer regions
PavARF8	CAAT-box	CCAAT	1117	5	-	Arabidopsis thaliana	common cis-acting element in promoter and enhancer regions
PavARF8	CAAT-box	CAAT	1134	4	-	Nicotiana glutinosa
PavARF8	CAAT-box	CAAT	1393	4	+	Nicotiana glutinosa
PavARF8	CAAT-box	CAAT	1416	4	+	Nicotiana glutinosa
PavARF8	CAAT-box	CAAT	1438	4	-	Nicotiana glutinosa
PavARF8	CAAT-box	CCAAT	1501	5	-	Arabidopsis thaliana	common cis-acting element in promoter and enhancer regions
PavARF8	CAAT-box	CCCAATTT	1520	8	+	Arabidopsis thaliana	common cis-acting element in promoter and enhancer regions
PavARF8	CAAT-box	CCAAT	1521	5	+	Arabidopsis thaliana	common cis-acting element in promoter and enhancer regions
PavARF8	CAAT-box	CAAT	1522	4	+	Nicotiana glutinosa
PavARF8	CAAT-box	CAAAT	1524	5	-	Pisum sativum	common cis-acting element in promoter and enhancer regions
PavARF8	CAAT-box	CAAAT	1533	5	-	Pisum sativum	common cis-acting element in promoter and enhancer regions
PavARF8	CAAT-box	CAAT	1581	4	+	Nicotiana glutinosa
PavARF8	CAAT-box	CAAT	1635	4	+	Nicotiana glutinosa
PavARF8	CAAT-box	CAAAT	1659	5	+	Pisum sativum	common cis-acting element in promoter and enhancer regions
PavARF8	CAAT-box	CAAT	1665	4	-	Nicotiana glutinosa
PavARF8	CAAT-box	CAAT	1825	4	+	Nicotiana glutinosa
PavARF8	CAAT-box	CAAT	1875	4	-	Nicotiana glutinosa
PavARF8	CAAT-box	CAAAT	1941	5	+	Pisum sativum	common cis-acting element in promoter and enhancer regions
PavARF8	LTR	CCGAAA	1386	6	-	Hordeum vulgare	cis-acting element involved in low-temperature responsiveness
PavARF8	Unnamed__4	CTCC	104	4	+	Petroselinum hortense
PavARF8	Unnamed__4	CTCC	134	4	-	Petroselinum hortense
PavARF8	Unnamed__4	CTCC	428	4	-	Petroselinum hortense
PavARF8	Unnamed__4	CTCC	734	4	+	Petroselinum hortense
PavARF8	Unnamed__4	CTCC	816	4	+	Petroselinum hortense
PavARF8	Unnamed__4	CTCC	872	4	+	Petroselinum hortense
PavARF8	Unnamed__4	CTCC	919	4	-	Petroselinum hortense
PavARF8	Unnamed__4	CTCC	1126	4	+	Petroselinum hortense
PavARF8	Unnamed__4	CTCC	1514	4	+	Petroselinum hortense
PavARF8	Unnamed__4	CTCC	1670	4	-	Petroselinum hortense
PavARF8	DRE	TACCGACAT	1638	9	+	Arabidopsis thaliana
PavARF8	CGTCA-motif	CGTCA	681	5	+	Hordeum vulgare
PavARF8	TCCC-motif	TCTCCCT	733	7	+	Spinacia oleracea
PavARF8	G-Box	CACGTT	538	6	+	Pisum sativum
PavARF8	G-Box	CACGTT	1487	6	-	Pisum sativum
PavARF8	G-Box	CACGTT	1885	6	-	Pisum sativum
PavARF8	TGACG-motif	TGACG	681	5	-	Hordeum vulgare
PavARF8	TCT-motif	TCTTAC	1528	6	-	Arabidopsis thaliana
PavARF8	TCT-motif	TCTTAC	1574	6	-	Arabidopsis thaliana
PavARF8	Unnamed__1	GAATTTAATTAA	95	11	-	Glycine max
PavARF8	Unnamed__1	CGTGG	1887	5	+	Zea mays
PavARF8	Unnamed__1	CGTGG	1971	5	-	Zea mays
PavARF8	W box	TTGACC	1390	6	-	Arabidopsis thaliana
PavARF8	W box	TTGACC	1422	6	+	Arabidopsis thaliana
PavARF9	MYB	CAACCA	419	6	-	Arabidopsis thaliana
PavARF9	MYB	CAACAG	1681	6	-	Arabidopsis thaliana
PavARF9	CCGTCC-box	CCGTCC	1712	6	-	Petroselinum hortense
PavARF9	CCGTCC-box	CCGTCC	1896	6	+	Petroselinum hortense
PavARF9	ABRE4	CACGTA	970	6	-	Zea mays
PavARF9	GA-motif	ATAGATAA	937	8	-	Arabidopsis thaliana
PavARF9	Myb	TAACTG	175	6	-	Arabidopsis thaliana
PavARF9	Myb	TAACTG	531	6	+	Arabidopsis thaliana
PavARF9	Myb	TAACTG	1901	6	-	Arabidopsis thaliana
PavARF9	Myb	CAACTG	1948	6	+	Arabidopsis thaliana
PavARF9	A-box	CCGTCC	1712	6	-	Petroselinum crispum
PavARF9	A-box	CCGTCC	1896	6	+	Petroselinum crispum
PavARF9	TCT-motif	TCTTAC	673	6	-	Arabidopsis thaliana
PavARF9	circadian	CAAAGATATC	996	9	+	Lycopersicon esculentum
PavARF9	chs-CMA2a	TCACTTGA	690	8	-	Petroselinum crispum
PavARF9	STRE	AGGGG	1910	5	-	Arabidopsis thaliana
PavARF9	ERE	ATTTTAAA	1266	8	+	Nicotiana glutinos
PavARF9	ERE	ATTTTAAA	1628	8	-	Nicotiana glutinos
PavARF9	ERE	ATTTTAAA	1635	8	-	Nicotiana glutinos
PavARF9	MYC	CATTTG	485	6	+	Arabidopsis thaliana
PavARF9	MYC	CAATTG	850	6	+	Arabidopsis thaliana
PavARF9	MYC	CATGTG	895	6	+	Arabidopsis thaliana
PavARF9	MYC	CATGTG	1139	6	+	Arabidopsis thaliana
PavARF9	MYC	CATTTG	1387	6	-	Arabidopsis thaliana
PavARF9	TATA-box	ATTATA	112	6	+	Brassica napus
PavARF9	TATA-box	TATAA	113	5	-	Arabidopsis thaliana
PavARF9	TATA-box	TATA	114	4	+	Arabidopsis thaliana
PavARF9	TATA-box	TATA	337	4	+	Arabidopsis thaliana
PavARF9	TATA-box	TATAAA	406	6	-	Helianthus annuus
PavARF9	TATA-box	TATAA	407	5	-	Arabidopsis thaliana
PavARF9	TATA-box	TATA	408	4	+	Arabidopsis thaliana
PavARF9	TATA-box	taTATAAAtc	426	10	-	Arabidopsis thaliana
PavARF9	TATA-box	TATAAAT	427	7	-	Brassica juncea
PavARF9	TATA-box	TATAAA	428	6	-	Helianthus annuus
PavARF9	TATA-box	TATATAA	429	7	-	Arabidopsis thaliana
PavARF9	TATA-box	TATATA	430	6	+	Arabidopsis thaliana
PavARF9	TATA-box	TATA	432	4	+	Arabidopsis thaliana
PavARF9	TATA-box	ATATAT	889	6	+	Brassica napus
PavARF9	TATA-box	TATA	890	4	+	Arabidopsis thaliana
PavARF9	TATA-box	TATA	942	4	+	Arabidopsis thaliana
PavARF9	TATA-box	TATATA	952	6	+	Arabidopsis thaliana
PavARF9	TATA-box	ATATAT	953	6	+	Brassica napus
PavARF9	TATA-box	TATATA	954	6	+	Arabidopsis thaliana
PavARF9	TATA-box	ATATAT	955	6	+	Brassica napus
PavARF9	TATA-box	TATA	956	4	+	Arabidopsis thaliana
PavARF9	TATA-box	ATATAT	1621	6	-	Brassica napus
PavARF9	TATA-box	TATATA	1622	6	-	Arabidopsis thaliana
PavARF9	TATA-box	ATATAT	1623	6	-	Brassica napus
PavARF9	TATA-box	TATA	1624	4	-	Arabidopsis thaliana
PavARF9	TATA-box	TATTTAAA	1626	8	+	Arabidopsis thaliana
PavARF9	TATA-box	ATTATA	1815	6	+	Brassica napus
PavARF9	TATA-box	TATAA	1816	5	-	Arabidopsis thaliana
PavARF9	TATA-box	TATA	1817	4	-	Arabidopsis thaliana
PavARF9	MBS	CAACTG	1948	6	+	Arabidopsis thaliana
PavARF9	ABRE	TACGTGTC	970	8	+	Oryza sativa
PavARF9	ABRE	ACGTG	971	5	+	Arabidopsis thaliana
PavARF9	ABRE	CACGTG	1237	6	-	Arabidopsis thaliana
PavARF9	ABRE	ACGTG	1238	5	+	Arabidopsis thaliana
PavARF9	ABRE	CACGTG	1342	6	-	Arabidopsis thaliana
PavARF9	ABRE	ACGTG	1343	5	+	Arabidopsis thaliana
PavARF9	ABRE	CACGTG	1375	6	-	Arabidopsis thaliana
PavARF9	ABRE	ACGTG	1376	5	+	Arabidopsis thaliana
PavARF9	ABRE	ACGTG	1404	5	+	Arabidopsis thaliana
PavARF9	ABRE	CACGTG	1495	6	-	Arabidopsis thaliana
PavARF9	ABRE	ACGTG	1496	5	+	Arabidopsis thaliana
PavARF9	ABRE	AACCCGG	1660	7	-	Arabidopsis thaliana
PavARF9	AT~TATA-box	TATATAAA	428	8	-	Arabidopsis thaliana
PavARF9	AT~TATA-box	TATATA	430	6	+	Arabidopsis thaliana
PavARF9	AT~TATA-box	TATATA	952	6	+	Arabidopsis thaliana
PavARF9	AT~TATA-box	TATATA	954	6	+	Arabidopsis thaliana
PavARF9	AT~TATA-box	TATATA	1622	6	-	Arabidopsis thaliana
PavARF9	Myc	TCTCTTA	1082	7	+	Arabidopsis thaliana
PavARF9	Myc	TCTCTTA	1173	7	-	Arabidopsis thaliana
PavARF9	Unnamed__2	AACCTAACCT	707	9	-	Petroselinum hortense
PavARF9	Unnamed__2	AACCTAACCT	836	9	-	Petroselinum hortense
PavARF9	Unnamed__2	CCCCGG	1867	6	-	Zea mays
PavARF9	GC-motif	CCCCCG	1868	6	-	Zea mays
PavARF9	ACE	GACACGTATG	968	9	-	Petroselinum crispum
PavARF9	Box	4	ATTAAT	44	6	+ Petroselinum
PavARF9	Box	4	ATTAAT	1574	6	- Petroselinum
PavARF9	GT1-motif	GGTTAA	1663	6	+	Arabidopsis thaliana
PavARF9	GT1-motif	GGTTAA	1904	6	-	Arabidopsis thaliana
PavARF9	GT1-motif	GGTTAA	1917	6	+	Arabidopsis thaliana
PavARF9	GT1-motif	GGTTAA	1919	6	-	Arabidopsis thaliana
PavARF9	CCGTCC	motif	CCGTCC	1712	6	- Nicotiana
PavARF9	CCGTCC	motif	CCGTCC	1896	6	+ Nicotiana
PavARF9	CGTCA-motif	CGTCA	344	5	-	Hordeum vulgare
PavARF9	CGTCA-motif	CGTCA	764	5	+	Hordeum vulgare
PavARF9	CGTCA-motif	CGTCA	1402	5	-	Hordeum vulgare
PavARF9	ARE	AAACCA	474	6	-	Zea mays
PavARF9	Unnamed__4	CTCC	158	4	+	Petroselinum hortense
PavARF9	Unnamed__4	CTCC	197	4	+	Petroselinum hortense
PavARF9	Unnamed__4	CTCC	402	4	-	Petroselinum hortense
PavARF9	Unnamed__4	CTCC	1005	4	+	Petroselinum hortense
PavARF9	Unnamed__4	CTCC	1293	4	-	Petroselinum hortense
PavARF9	Unnamed__4	CTCC	1380	4	-	Petroselinum hortense
PavARF9	Unnamed__4	CTCC	1516	4	+	Petroselinum hortense
PavARF9	Unnamed__4	CTCC	1586	4	+	Petroselinum hortense
PavARF9	Unnamed__4	CTCC	1750	4	+	Petroselinum hortense
PavARF9	Unnamed__4	CTCC	1852	4	+	Petroselinum hortense
PavARF9	Unnamed__4	CTCC	1865	4	+	Petroselinum hortense
PavARF9	Unnamed__4	CTCC	1882	4	+	Petroselinum hortense
PavARF9	Unnamed__4	CTCC	1913	4	+	Petroselinum hortense
PavARF9	CAAT-box	CAAAT	36	5	+	Pisum sativum
PavARF9	CAAT-box	CAAT	39	4	-	Nicotiana glutinosa
PavARF9	CAAT-box	CAAT	72	4	-	Nicotiana glutinosa
PavARF9	CAAT-box	CAAT	122	4	+	Nicotiana glutinosa
PavARF9	CAAT-box	CCAAT	202	5	-	Arabidopsis thaliana
PavARF9	CAAT-box	CAAAT	244	5	+	Pisum sativum
PavARF9	CAAT-box	CAAT	260	4	+	Nicotiana glutinosa
PavARF9	CAAT-box	CAAT	273	4	+	Nicotiana glutinosa
PavARF9	CAAT-box	CAAT	281	4	-	Nicotiana glutinosa
PavARF9	CAAT-box	CCAAT	323	5	-	Arabidopsis thaliana
PavARF9	CAAT-box	CAAAT	341	5	-	Pisum sativum
PavARF9	CAAT-box	CAAT	371	4	-	Nicotiana glutinosa
PavARF9	CAAT-box	CAAT	396	4	-	Nicotiana glutinosa
PavARF9	CAAT-box	CAAT	416	4	+	Nicotiana glutinosa
PavARF9	CAAT-box	CAAAT	486	5	-	Pisum sativum
PavARF9	CAAT-box	CAAT	512	4	-	Nicotiana glutinosa
PavARF9	CAAT-box	CAAT	537	4	-	Nicotiana glutinosa
PavARF9	CAAT-box	CCAAT	556	5	-	Arabidopsis thaliana
PavARF9	CAAT-box	CAAAT	583	5	-	Pisum sativum
PavARF9	CAAT-box	CAAT	601	4	-	Nicotiana glutinosa
PavARF9	CAAT-box	CAAAT	647	5	+	Pisum sativum
PavARF9	CAAT-box	CAAAT	650	5	-	Pisum sativum
PavARF9	CAAT-box	CAAT	656	4	-	Nicotiana glutinosa
PavARF9	CAAT-box	CAAAT	666	5	+	Pisum sativum
PavARF9	CAAT-box	CCAAT	830	5	+	Arabidopsis thaliana
PavARF9	CAAT-box	CAAT	831	4	+	Nicotiana glutinosa
PavARF9	CAAT-box	CCAAT	849	5	+	Arabidopsis thaliana
PavARF9	CAAT-box	CAAT	850	4	+	Nicotiana glutinosa
PavARF9	CAAT-box	CAAT	852	4	-	Nicotiana glutinosa
PavARF9	CAAT-box	CAAT	861	4	-	Nicotiana glutinosa
PavARF9	CAAT-box	CCAAT	880	5	+	Arabidopsis thaliana
PavARF9	CAAT-box	CAAT	881	4	+	Nicotiana glutinosa
PavARF9	CAAT-box	CAAAT	1064	5	-	Pisum sativum
PavARF9	CAAT-box	CAAAT	1168	5	+	Pisum sativum
PavARF9	CAAT-box	CAAAT	1387	5	+	Pisum sativum
PavARF9	CAAT-box	CAAT	1439	4	-	Nicotiana glutinosa
PavARF9	CAAT-box	CAAT	1572	4	+	Nicotiana glutinosa
PavARF9	CAAT-box	CAAAT	1797	5	+	Pisum sativum
PavARF9	CAAT-box	CAAT	1803	4	-	Nicotiana glutinosa
PavARF9	CAAT-box	CAAT	1810	4	-	Nicotiana glutinosa
PavARF9	TGACG-motif	TGACG	344	5	+	Hordeum vulgare
PavARF9	TGACG-motif	TGACG	764	5	-	Hordeum vulgare
PavARF9	TGACG-motif	TGACG	1402	5	+	Hordeum vulgare
PavARF9	AAGAA-motif	gGTAAAGAAA	1446	9	+	Avena sativa
PavARF9	AAGAA-motif	GAAAGAA	1448	7	+	Avena sativa
PavARF9	AAGAA-motif	GAAAGAA	1452	7	+	Avena sativa
PavARF9	G-Box	CACGTG	1237	6	-	Pisum sativum
PavARF9	G-Box	CACGTG	1342	6	-	Pisum sativum
PavARF9	G-Box	CACGTG	1375	6	-	Pisum sativum
PavARF9	G-Box	CACGTG	1495	6	-	Pisum sativum
PavARF9	AT~ABRE	TACGTGTC	970	8	+	Arabidopsis thaliana
PavARF9	ACA-motif	AATCACAACCATA	417	12	-	Arabidopsis thaliana
PavARF9	ABRE3a	TACGTG	970	6	+	Zea mays
PavARF9	Unnamed__1	CGTGG	1344	5	+	Zea mays
PavARF9	Unnamed__1	CGTGG	1377	5	+	Zea mays
PavARF9	Unnamed__1	CGTGG	1494	5	-	Zea mays
PavARF9	Unnamed__1	CGTGG	1588	5	-	Zea mays
PavARF9	P-box	CCTTTTG	1554	7	-	Oryza sativa
PavARF9	TGA-element	AACGAC	698	6	+	Brassica oleracea
PavARF9	TGA-element	AACGAC	1030	6	+	Brassica oleracea
PavARF9	WUN-motif	AAATTACTA	518	9	-	Nicotiana glutinosa
PavARF9	WUN-motif	AAATTACT	519	8	-	Nicotiana glutinosa
PavARF9	MRE	AACCTAA	710	7	-	Petroselinum crispum
PavARF9	MRE	AACCTAA	839	7	-	Petroselinum crispum
PavARF9	CAT-box	GCCACT	1528	6	-	Arabidopsis thaliana
PavARF9	G-box	TACGTG	970	6	+	Arabidopsis thaliana
PavARF9	G-box	CACGAC	1051	6	-	Zea mays
PavARF9	G-box	CACGTG	1237	6	-	Arabidopsis thaliana
PavARF9	G-box	CACGTG	1342	6	-	Arabidopsis thaliana
PavARF9	G-box	CACGTG	1375	6	-	Arabidopsis thaliana
PavARF9	G-box	CACGTC	1403	6	-	Zea mays
PavARF9	G-box	CACGTG	1495	6	-	Arabidopsis thaliana
PavARF9	G-box	CACGAC	1840	6	-	Zea mays
PavARF9	as-1	TGACG	344	5	+	Arabidopsis thaliana
PavARF9	as-1	TGACG	764	5	-	Arabidopsis thaliana
PavARF9	as-1	TGACG	1402	5	+	Arabidopsis thaliana
PavARF9	3-AF1 binding site	TAAGAGAGGAA	803	10	+	tuberosum
PavARF9	3-AF1 binding site	TAAGAGAGGAA	1322	10	+	tuberosum
PavARF9	Myb-binding site	CAACAG	1681	6	-	Nicotiana
PavARF10	CAAT-box	CCAAT	47	5	+	Arabidopsis thaliana	common cis-acting element in promoter and enhancer regions
PavARF10	CAAT-box	CAAT	48	4	+	Nicotiana glutinosa
PavARF10	CAAT-box	CAAT	189	4	-	Nicotiana glutinosa
PavARF10	CAAT-box	CAAT	197	4	+	Nicotiana glutinosa
PavARF10	CAAT-box	CAAT	222	4	-	Nicotiana glutinosa
PavARF10	CAAT-box	CAAAT	425	5	-	Pisum sativum	common cis-acting element in promoter and enhancer regions
PavARF10	CAAT-box	CAAAT	431	5	-	Pisum sativum	common cis-acting element in promoter and enhancer regions
PavARF10	CAAT-box	CAAT	475	4	+	Nicotiana glutinosa
PavARF10	CAAT-box	CAAT	536	4	-	Nicotiana glutinosa
PavARF10	CAAT-box	CAAT	630	4	-	Nicotiana glutinosa
PavARF10	CAAT-box	CAAT	722	4	+	Nicotiana glutinosa
PavARF10	CAAT-box	CCAAT	753	5	-	Arabidopsis thaliana	common cis-acting element in promoter and enhancer regions
PavARF10	CAAT-box	CAAT	784	4	-	Nicotiana glutinosa
PavARF10	CAAT-box	CAAT	841	4	+	Nicotiana glutinosa
PavARF10	CAAT-box	CAAAT	921	5	-	Pisum sativum	common cis-acting element in promoter and enhancer regions
PavARF10	CAAT-box	CAAAT	969	5	+	Pisum sativum	common cis-acting element in promoter and enhancer regions
PavARF10	CAAT-box	CAAT	1013	4	-	Nicotiana glutinosa
PavARF10	CAAT-box	CAAAT	1052	5	-	Pisum sativum	common cis-acting element in promoter and enhancer regions
PavARF10	CAAT-box	CAAT	1069	4	+	Nicotiana glutinosa
PavARF10	CAAT-box	CAAAT	1112	5	-	Pisum sativum	common cis-acting element in promoter and enhancer regions
PavARF10	CAAT-box	CAAAT	1129	5	+	Pisum sativum	common cis-acting element in promoter and enhancer regions
PavARF10	CAAT-box	CAAAT	1132	5	-	Pisum sativum	common cis-acting element in promoter and enhancer regions
PavARF10	CAAT-box	CAAAT	1221	5	+	Pisum sativum	common cis-acting element in promoter and enhancer regions
PavARF10	CAAT-box	CAAT	1226	4	+	Nicotiana glutinosa
PavARF10	CAAT-box	CAAAT	1240	5	+	Pisum sativum	common cis-acting element in promoter and enhancer regions
PavARF10	CAAT-box	CAAT	1252	4	-	Nicotiana glutinosa
PavARF10	CAAT-box	CAAAT	1257	5	-	Pisum sativum	common cis-acting element in promoter and enhancer regions
PavARF10	CAAT-box	CAAT	1353	4	-	Nicotiana glutinosa
PavARF10	CAAT-box	CCAAT	1433	5	+	Arabidopsis thaliana	common cis-acting element in promoter and enhancer regions
PavARF10	CAAT-box	CAAT	1434	4	+	Nicotiana glutinosa
PavARF10	CAAT-box	CAAT	1475	4	+	Nicotiana glutinosa
PavARF10	CAAT-box	CCAAT	1698	5	+	Arabidopsis thaliana	common cis-acting element in promoter and enhancer regions
PavARF10	CAAT-box	CAAT	1699	4	+	Nicotiana glutinosa
PavARF10	CAAT-box	CAAAT	1865	5	-	Pisum sativum	common cis-acting element in promoter and enhancer regions
PavARF10	Myb	CAACTG	1285	6	-	Arabidopsis thaliana
PavARF10	Myb	CAACTG	1527	6	-	Arabidopsis thaliana
PavARF10	Unnamed__4	CTCC	83	4	-	Petroselinum hortense
PavARF10	Unnamed__4	CTCC	290	4	-	Petroselinum hortense
PavARF10	Unnamed__4	CTCC	1061	4	-	Petroselinum hortense
PavARF10	Unnamed__4	CTCC	1214	4	-	Petroselinum hortense
PavARF10	Unnamed__4	CTCC	1420	4	+	Petroselinum hortense
PavARF10	Unnamed__4	CTCC	1521	4	-	Petroselinum hortense
PavARF10	Unnamed__4	CTCC	1640	4	+	Petroselinum hortense
PavARF10	Unnamed__4	CTCC	1648	4	+	Petroselinum hortense
PavARF10	Unnamed__4	CTCC	1742	4	+	Petroselinum hortense
PavARF10	Unnamed__4	CTCC	1745	4	+	Petroselinum hortense
PavARF10	Unnamed__4	CTCC	1817	4	-	Petroselinum hortense
PavARF10	Unnamed__4	CTCC	1852	4	-	Petroselinum hortense
PavARF10	Unnamed__4	CTCC	1857	4	-	Petroselinum hortense
PavARF10	ABRE4	CACGTA	1900	6	+	Zea mays
PavARF10	CGTCA-motif	CGTCA	1785	5	+	Hordeum vulgare	cis-acting regulatory element involved in the MeJA-responsiveness
PavARF10	CGTCA-motif	CGTCA	1861	5	+	Hordeum vulgare	cis-acting regulatory element involved in the MeJA-responsiveness
PavARF10	AuxRR-core	GGTCCAT	681	7	+	Nicotiana tabacum	cis-acting regulatory element involved in auxin responsiveness
PavARF10	GT1-motif	GGTTAAT	1243	7	-	Avena sativa	light responsive element
PavARF10	GT1-motif	GGTTAA	1244	6	-	Arabidopsis thaliana	light responsive element
PavARF10	WRE3	CCACCT	1748	6	+	Pisum sativum
PavARF10	Box 4	ATTAAT	646	6	+	Petroselinum crispum	part of a conserved DNA module involved in light responsiveness
PavARF10	Box 4	ATTAAT	1891	6	-	Petroselinum crispum	part of a conserved DNA module involved in light responsiveness
PavARF10	MYB	TAACCA	384	6	-	Arabidopsis thaliana
PavARF10	MYB	TAACCA	1585	6	+	Arabidopsis thaliana
PavARF10	MYB	TAACCA	1591	6	-	Arabidopsis thaliana
PavARF10	ACE	GACACGTATG	1898	9	+	Petroselinum crispum	cis-acting element involved in light responsiveness
PavARF10	ABRE3a	TACGTG	1900	6	-	Zea mays
PavARF10	DRE core	GCCGAC	57	6	+	Arabidopsis thaliana
PavARF10	TATC-box	TATCCCA	2	7	-	Oryza sativa	cis-acting element involved in gibberellin-responsiveness
PavARF10	AC-II	TCACCAACCCCC	1924	11	-	Populus tremuloides
PavARF10	AT~ABRE	TACGTGTC	1898	8	-	Arabidopsis thaliana
PavARF10	G-Box	CACGTT	18	6	+	Pisum sativum	cis-acting regulatory element involved in light responsiveness
PavARF10	AAGAA-motif	GAAAGAA	343	7	-	Avena sativa
PavARF10	TGACG-motif	TGACG	1785	5	-	Hordeum vulgare	cis-acting regulatory element involved in the MeJA-responsiveness
PavARF10	TGACG-motif	TGACG	1861	5	-	Hordeum vulgare	cis-acting regulatory element involved in the MeJA-responsiveness
PavARF10	Sp1	GGGCGG	1909	6	+	Oryza sativa	light responsive element
PavARF10	MBS	CAACTG	1285	6	-	Arabidopsis thaliana	MYB binding site involved in drought-inducibility
PavARF10	MBS	CAACTG	1527	6	-	Arabidopsis thaliana	MYB binding site involved in drought-inducibility
PavARF10	TATA-box	ATATAT	10	6	+	Brassica napus	core promoter element around -30 of transcription start
PavARF10	TATA-box	TATA	11	4	+	Arabidopsis thaliana	core promoter element around -30 of transcription start
PavARF10	TATA-box	TATAAAA	226	7	-	Pisum sativum	core promoter element around -30 of transcription start
PavARF10	TATA-box	TATAAA	227	6	-	Helianthus annuus	core promoter element around -30 of transcription start
PavARF10	TATA-box	TATAA	228	5	-	Arabidopsis thaliana	core promoter element around -30 of transcription start
PavARF10	TATA-box	TATA	229	4	+	Arabidopsis thaliana	core promoter element around -30 of transcription start
PavARF10	TATA-box	TATAAA	234	6	-	Helianthus annuus	core promoter element around -30 of transcription start
PavARF10	TATA-box	TATAA	235	5	-	Arabidopsis thaliana	core promoter element around -30 of transcription start
PavARF10	TATA-box	TATA	236	4	+	Arabidopsis thaliana	core promoter element around -30 of transcription start
PavARF10	TATA-box	TACAAAA	246	7	-	Oryza sativa	core promoter element around -30 of transcription start
PavARF10	TATA-box	TATA	363	4	+	Arabidopsis thaliana	core promoter element around -30 of transcription start
PavARF10	TATA-box	TATAAATA	401	8	-	Daucus carota	core promoter element around -30 of transcription start
PavARF10	TATA-box	TATAAAT	402	7	-	Brassica juncea	core promoter element around -30 of transcription start
PavARF10	TATA-box	TATAAA	403	6	-	Helianthus annuus	core promoter element around -30 of transcription start
PavARF10	TATA-box	TATAA	404	5	-	Arabidopsis thaliana	core promoter element around -30 of transcription start
PavARF10	TATA-box	TATA	405	4	+	Arabidopsis thaliana	core promoter element around -30 of transcription start
PavARF10	TATA-box	TATA	572	4	+	Arabidopsis thaliana	core promoter element around -30 of transcription start
PavARF10	TATA-box	TATA	579	4	+	Arabidopsis thaliana	core promoter element around -30 of transcription start
PavARF10	TATA-box	TATA	691	4	+	Arabidopsis thaliana	core promoter element around -30 of transcription start
PavARF10	TATA-box	TATTTAAA	995	8	+	Arabidopsis thaliana	core promoter element around -30 of transcription start
PavARF10	TATA-box	TATAA	1196	5	-	Arabidopsis thaliana	core promoter element around -30 of transcription start
PavARF10	TATA-box	TATA	1197	4	-	Arabidopsis thaliana	core promoter element around -30 of transcription start
PavARF10	TATA-box	ccTATAAAaa	1308	9	-	Arabidopsis thaliana	core promoter element around -30 of transcription start
PavARF10	TATA-box	TATAA	1311	5	-	Arabidopsis thaliana	core promoter element around -30 of transcription start
PavARF10	TATA-box	TATA	1312	4	-	Arabidopsis thaliana	core promoter element around -30 of transcription start
PavARF10	TATA-box	ATTATA	1398	6	+	Brassica napus	core promoter element around -30 of transcription start
PavARF10	TATA-box	TATAA	1399	5	-	Arabidopsis thaliana	core promoter element around -30 of transcription start
PavARF10	TATA-box	TATA	1400	4	-	Arabidopsis thaliana	core promoter element around -30 of transcription start
PavARF10	TATA-box	TATA	1427	4	-	Arabidopsis thaliana	core promoter element around -30 of transcription start
PavARF10	TATA-box	TATATA	1454	6	-	Arabidopsis thaliana	core promoter element around -30 of transcription start
PavARF10	TATA-box	TATA	1456	4	-	Arabidopsis thaliana	core promoter element around -30 of transcription start
PavARF10	TATA-box	TATAAAA	1496	7	-	Pisum sativum	core promoter element around -30 of transcription start
PavARF10	TATA-box	TATAAA	1497	6	-	Helianthus annuus	core promoter element around -30 of transcription start
PavARF10	TATA-box	TATAA	1498	5	-	Arabidopsis thaliana	core promoter element around -30 of transcription start
PavARF10	TATA-box	TATA	1499	4	-	Arabidopsis thaliana	core promoter element around -30 of transcription start
PavARF10	TATA-box	ATTATA	1508	6	+	Brassica napus	core promoter element around -30 of transcription start
PavARF10	TATA-box	TATATAA	1509	7	-	Arabidopsis thaliana	core promoter element around -30 of transcription start
PavARF10	TATA-box	TATATA	1510	6	-	Arabidopsis thaliana	core promoter element around -30 of transcription start
PavARF10	TATA-box	ATATAA	1511	6	+	Brassica oleracea	core promoter element around -30 of transcription start
PavARF10	TATA-box	TATA	1512	4	-	Arabidopsis thaliana	core promoter element around -30 of transcription start
PavARF10	TATA-box	ccTATAAAaa	1698	9	+	Arabidopsis thaliana	core promoter element around -30 of transcription start
PavARF10	TATA-box	TATA	1949	4	-	Arabidopsis thaliana	core promoter element around -30 of transcription start
PavARF10		motif_sequence	281	4	-	organism	short_function
PavARF10		motif_sequence	609	4	-	organism	short_function
PavARF10		motif_sequence	670	4	+	organism	short_function
PavARF10		motif_sequence	706	4	-	organism	short_function
PavARF10		motif_sequence	1646	4	+	organism	short_function
PavARF10		motif_sequence	1937	4	+	organism	short_function
PavARF10	AE-box	AGAAACTT	179	8	+	Arabidopsis thaliana	part of a module for light response
PavARF10	AE-box	AGAAACTT	502	8	+	Arabidopsis thaliana	part of a module for light response
PavARF10	MYC	CATTTG	424	6	+	Arabidopsis thaliana
PavARF10	MYC	CATGTG	707	6	-	Arabidopsis thaliana
PavARF10	MYC	CATTTG	920	6	+	Arabidopsis thaliana
PavARF10	MYC	CATTTG	969	6	-	Arabidopsis thaliana
PavARF10	MYC	CATTTG	1051	6	+	Arabidopsis thaliana
PavARF10	MYC	CATTTG	1256	6	+	Arabidopsis thaliana
PavARF10	MYC	CATTTG	1864	6	+	Arabidopsis thaliana
PavARF10	P-box	CCTTTTG	351	7	+	Oryza sativa	gibberellin-responsive element
PavARF10	P-box	CCTTTTG	1084	7	-	Oryza sativa	gibberellin-responsive element
PavARF10	TGA-element	AACGAC	1833	6	+	Brassica oleracea	auxin-responsive element
PavARF10	ERE	ATTTTAAA	22	8	-	Nicotiana glutinos
PavARF10	GATA-motif	GATAGGA	79	7	+	Arabidopsis thaliana	part of a light responsive element
PavARF10	CARE	CAACTCAC	206	8	-	Oryza sativa
PavARF10	STRE	AGGGG	104	5	-	Arabidopsis thaliana
PavARF10	STRE	AGGGG	412	5	-	Arabidopsis thaliana
PavARF10	STRE	AGGGG	1165	5	-	Arabidopsis thaliana
PavARF10	STRE	AGGGG	1216	5	+	Arabidopsis thaliana
PavARF10	STRE	AGGGG	1534	5	+	Arabidopsis thaliana
PavARF10	STRE	AGGGG	1637	5	-	Arabidopsis thaliana
PavARF10	MYB-like sequence	TAACCA	384	6	-	Arabidopsis thaliana
PavARF10	MYB-like sequence	TAACCA	1585	6	+	Arabidopsis thaliana
PavARF10	MYB-like sequence	TAACCA	1591	6	-	Arabidopsis thaliana
PavARF10	L-box	ATCCCACCTAC	1745	10	+	Petroselinum crispum	part of a light responsive element
PavARF10	as-1	TGACG	1785	5	-	Arabidopsis thaliana
PavARF10	as-1	TGACG	1861	5	-	Arabidopsis thaliana
PavARF10	G-box	TAAACGTG	18	8	-	Brassica oleracea	cis-acting regulatory element involved in light responsiveness
PavARF10	G-box	CACGAC	1681	6	+	Zea mays	cis-acting regulatory element involved in light responsiveness
PavARF10	G-box	TACGTG	1900	6	-	Arabidopsis thaliana	cis-acting regulatory element involved in light responsiveness
PavARF10	CAT-box	GCCACT	1690	6	+	Arabidopsis thaliana	cis-acting regulatory element related to meristem expression
PavARF10	MRE	AACCTAA	146	7	+	Petroselinum crispum	MYB binding site involved in light responsiveness
PavARF10	MRE	AACCTAA	1246	7	+	Petroselinum crispum	MYB binding site involved in light responsiveness
PavARF10	AT~TATA-box	TATATA	1454	6	-	Arabidopsis thaliana
PavARF10	AT~TATA-box	TATATA	1510	6	-	Arabidopsis thaliana
PavARF10	ABRE	ACGTG	18	5	-	Arabidopsis thaliana	cis-acting element involved in the abscisic acid responsiveness
PavARF10	ABRE	CGCACGTGTC	1836	9	-	Hordeum vulgare	cis-acting element involved in the abscisic acid responsiveness
PavARF10	ABRE	TACGTGTC	1898	8	-	Oryza sativa	cis-acting element involved in the abscisic acid responsiveness
PavARF10	ABRE	ACGTG	1900	5	-	Arabidopsis thaliana	cis-acting element involved in the abscisic acid responsiveness
PavARF11	ERE	ATTTTAAA	1750	8	+	Nicotiana glutinos
PavARF11	STRE	AGGGG	973	5	+	Arabidopsis thaliana
PavARF11	MYC	CATGTG	1502	6	+	Arabidopsis thaliana
PavARF11	MYC	CATGTG	1697	6	-	Arabidopsis thaliana
PavARF11	MYC	CATGTG	1741	6	-	Arabidopsis thaliana
PavARF11	MYC	CATTTG	1846	6	+	Arabidopsis thaliana
PavARF11	Myb-binding site	CAACAG	28	6	-	Nicotiana tabacum
PavARF11	AE-box	AGAAACTT	1686	8	-	Arabidopsis thaliana	part of a module for light response
PavARF11	AE-box	AGAAACTT	1730	8	-	Arabidopsis thaliana	part of a module for light response
PavARF11	MBS	CAACTG	1205	6	-	Arabidopsis thaliana	MYB binding site involved in drought-inducibility
PavARF11	TATA-box	TATACA	89	6	-	Helianthus annuus	core promoter element around -30 of transcription start
PavARF11	TATA-box	TATA	91	4	+	Arabidopsis thaliana	core promoter element around -30 of transcription start
PavARF11	TATA-box	TACAAAA	1176	7	+	Oryza sativa	core promoter element around -30 of transcription start
PavARF11	TATA-box	TATA	1186	4	-	Arabidopsis thaliana	core promoter element around -30 of transcription start
PavARF11	TATA-box	ATATAA	1392	6	+	Brassica oleracea	core promoter element around -30 of transcription start
PavARF11	TATA-box	TATA	1393	4	-	Arabidopsis thaliana	core promoter element around -30 of transcription start
PavARF11	TATA-box	TATAAAT	1446	7	-	Brassica juncea	core promoter element around -30 of transcription start
PavARF11	TATA-box	TATAAA	1447	6	-	Helianthus annuus	core promoter element around -30 of transcription start
PavARF11	TATA-box	TATAA	1448	5	-	Arabidopsis thaliana	core promoter element around -30 of transcription start
PavARF11	TATA-box	TATA	1449	4	-	Arabidopsis thaliana	core promoter element around -30 of transcription start
PavARF11	TATA-box	TATA	1553	4	-	Arabidopsis thaliana	core promoter element around -30 of transcription start
PavARF11	TATA-box	ATTATA	1835	6	+	Brassica napus	core promoter element around -30 of transcription start
PavARF11	TATA-box	TATAA	1836	5	-	Arabidopsis thaliana	core promoter element around -30 of transcription start
PavARF11	TATA-box	TATA	1837	4	-	Arabidopsis thaliana	core promoter element around -30 of transcription start
PavARF11	TATA-box	TATAAAT	1919	7	-	Brassica juncea	core promoter element around -30 of transcription start
PavARF11	TATA-box	TATAAA	1920	6	-	Helianthus annuus	core promoter element around -30 of transcription start
PavARF11	TATA-box	TATAA	1921	5	-	Arabidopsis thaliana	core promoter element around -30 of transcription start
PavARF11	TATA-box	TATA	1922	4	-	Arabidopsis thaliana	core promoter element around -30 of transcription start
PavARF11		motif_sequence	38	4	+	organism	short_function
PavARF11		motif_sequence	51	4	+	organism	short_function
PavARF11		motif_sequence	1007	4	+	organism	short_function
PavARF11		motif_sequence	1407	4	-	organism	short_function
PavARF11		motif_sequence	1567	4	-	organism	short_function
PavARF11		motif_sequence	1641	4	-	organism	short_function
PavARF11		motif_sequence	1679	4	+	organism	short_function
PavARF11		motif_sequence	1723	4	+	organism	short_function
PavARF11		motif_sequence	1803	4	-	organism	short_function
PavARF11		motif_sequence	1855	4	-	organism	short_function
PavARF11		motif_sequence	1862	4	-	organism	short_function
PavARF11	WUN-motif	AAATTTCTT	1755	9	+	Nicotiana glutinosa
PavARF11	ATCT-motif	AATCTAATCC	18	9	+	Pisum sativum	part of a conserved DNA module involved in light responsiveness
PavARF11	AC-I	(T/C)C(T/C)(C/T)ACC(T/C)ACC	1510	8.5	-	Phaseolus vulgaris
PavARF11	as-1	TGACG	1419	5	+	Arabidopsis thaliana
PavARF11	MYB-like sequence	TAACCA	1152	6	+	Arabidopsis thaliana
PavARF11	MYB-like sequence	TAACCA	1465	6	-	Arabidopsis thaliana
PavARF11	MYB	CAACCA	6	6	+	Arabidopsis thaliana
PavARF11	MYB	CAACAG	28	6	-	Arabidopsis thaliana
PavARF11	MYB	TAACCA	1152	6	+	Arabidopsis thaliana
PavARF11	MYB	TAACCA	1465	6	-	Arabidopsis thaliana
PavARF11	WRE3	CCACCT	1459	6	-	Pisum sativum
PavARF11	WRE3	CCACCT	1598	6	-	Pisum sativum
PavARF11	WRE3	CCACCT	1645	6	-	Pisum sativum
PavARF11	CGTCA-motif	CGTCA	1419	5	-	Hordeum vulgare	cis-acting regulatory element involved in the MeJA-responsiveness
PavARF11	Myb	CAACTG	1205	6	-	Arabidopsis thaliana
PavARF11	Unnamed__4	CTCC	1285	4	-	Petroselinum hortense
PavARF11	Unnamed__4	CTCC	1912	4	-	Petroselinum hortense
PavARF11	Unnamed__4	CTCC	1960	4	+	Petroselinum hortense
PavARF11	CAAT-box	CAAT	69	4	+	Nicotiana glutinosa
PavARF11	CAAT-box	CAAT	946	4	+	Nicotiana glutinosa
PavARF11	CAAT-box	CAAAT	1024	5	+	Pisum sativum	common cis-acting element in promoter and enhancer regions
PavARF11	CAAT-box	CAAT	1048	4	-	Nicotiana glutinosa
PavARF11	CAAT-box	CAAT	1094	4	+	Nicotiana glutinosa
PavARF11	CAAT-box	CAAAT	1156	5	+	Pisum sativum	common cis-acting element in promoter and enhancer regions
PavARF11	CAAT-box	CAAT	1190	4	+	Nicotiana glutinosa
PavARF11	CAAT-box	CAAT	1330	4	-	Nicotiana glutinosa
PavARF11	CAAT-box	CAAAT	1416	5	-	Pisum sativum	common cis-acting element in promoter and enhancer regions
PavARF11	CAAT-box	CAAT	1444	4	+	Nicotiana glutinosa
PavARF11	CAAT-box	CAAT	1577	4	-	Nicotiana glutinosa
PavARF11	CAAT-box	CAAT	1628	4	+	Nicotiana glutinosa
PavARF11	CAAT-box	CAAT	1787	4	-	Nicotiana glutinosa
PavARF11	CAAT-box	CAAAT	1847	5	-	Pisum sativum	common cis-acting element in promoter and enhancer regions
PavARF11	CAAT-box	CAAAT	1886	5	+	Pisum sativum	common cis-acting element in promoter and enhancer regions
PavARF11	CAAT-box	CAAAT	1916	5	+	Pisum sativum	common cis-acting element in promoter and enhancer regions
PavARF11	CAAT-box	CAAAT	1982	5	+	Pisum sativum	common cis-acting element in promoter and enhancer regions
PavARF11	ARE	AAACCA	105	6	+	Zea mays	cis-acting regulatory element essential for the anaerobic induction
PavARF11	ARE	AAACCA	1293	6	+	Zea mays	cis-acting regulatory element essential for the anaerobic induction
PavARF11	TCT-motif	TCTTAC	1345	6	-	Arabidopsis thaliana	part of a light responsive element
PavARF11	TCT-motif	TCTTAC	1431	6	+	Arabidopsis thaliana	part of a light responsive element
PavARF11	TGACG-motif	TGACG	1419	5	+	Hordeum vulgare	cis-acting regulatory element involved in the MeJA-responsiveness
PavARF11	G-Box	TCCACATGGCA	1695	10	+	Triticum aestivum	cis-acting regulatory element involved in light responsiveness
PavARF11	Unnamed__1	CGTGG	1927	5	+	Zea mays
PavARF12	AAGAA-motif	GAAAGAA	1355	7	-	Avena sativa
PavARF12	Sp1	GGGCGG	793	6	+	Oryza sativa	light responsive element
PavARF12	TCT-motif	TCTTAC	311	6	+	Arabidopsis thaliana	part of a light responsive element
PavARF12	TCT-motif	TCTTAC	611	6	-	Arabidopsis thaliana	part of a light responsive element
PavARF12	TCT-motif	TCTTAC	1196	6	-	Arabidopsis thaliana	part of a light responsive element
PavARF12	A-box	CCGTCC	750	6	-	Petroselinum crispum	cis-acting regulatory element
PavARF12	AC-II	TCACCAACCCCC	775	11	+	Populus tremuloides
PavARF12	DRE core	GCCGAC	452	6	+	Arabidopsis thaliana
PavARF12	DRE core	GCCGAC	538	6	+	Arabidopsis thaliana
PavARF12	Unnamed__1	CGTGG	566	5	-	Zea mays
PavARF12	Unnamed__1	CGTGG	665	5	+	Zea mays
PavARF12	TC-rich repeats	GTTTTCTTAC	381	9	-	Nicotiana tabacum	cis-acting element involved in defense and stress responsiveness
PavARF12	TC-rich repeats	GTTTTCTTAC	1500	9	+	Nicotiana tabacum	cis-acting element involved in defense and stress responsiveness
PavARF12	MYB	CAACAG	688	6	+	Arabidopsis thaliana
PavARF12	MYB	CAACCA	1486	6	+	Arabidopsis thaliana
PavARF12	MYB	CAACCA	1523	6	+	Arabidopsis thaliana
PavARF12	MYB	CAACCA	1560	6	+	Arabidopsis thaliana
PavARF12	MYB	TAACCA	1752	6	+	Arabidopsis thaliana
PavARF12	WRE3	CCACCT	880	6	+	Pisum sativum
PavARF12	WRE3	CCACCT	1077	6	+	Pisum sativum
PavARF12	CCGTCC-box	CCGTCC	750	6	-	Petroselinum hortense
PavARF12	TCCC-motif	TCTCCCT	430	7	-	Spinacia oleracea	part of a light responsive element
PavARF12	GT1-motif	GGTTAAT	38	7	+	Avena sativa	light responsive element
PavARF12	GT1-motif	GGTTAAT	935	7	-	Avena sativa	light responsive element
PavARF12	GT1-motif	GGTTAA	936	6	-	Arabidopsis thaliana	light responsive element
PavARF12	CCGTCC motif	CCGTCC	750	6	-	Nicotiana tabacum
PavARF12	Unnamed__4	CTCC	68	4	-	Petroselinum hortense
PavARF12	Unnamed__4	CTCC	71	4	-	Petroselinum hortense
PavARF12	Unnamed__4	CTCC	95	4	+	Petroselinum hortense
PavARF12	Unnamed__4	CTCC	152	4	-	Petroselinum hortense
PavARF12	Unnamed__4	CTCC	176	4	+	Petroselinum hortense
PavARF12	Unnamed__4	CTCC	237	4	+	Petroselinum hortense
PavARF12	Unnamed__4	CTCC	426	4	+	Petroselinum hortense
PavARF12	Unnamed__4	CTCC	432	4	-	Petroselinum hortense
PavARF12	Unnamed__4	CTCC	510	4	-	Petroselinum hortense
PavARF12	Unnamed__4	CTCC	702	4	-	Petroselinum hortense
PavARF12	Unnamed__4	CTCC	716	4	-	Petroselinum hortense
PavARF12	Unnamed__4	CTCC	738	4	-	Petroselinum hortense
PavARF12	Unnamed__4	CTCC	1141	4	+	Petroselinum hortense
PavARF12	CAAT-box	CAAAT	290	5	+	Pisum sativum	common cis-acting element in promoter and enhancer regions
PavARF12	CAAT-box	CAAAT	320	5	+	Pisum sativum	common cis-acting element in promoter and enhancer regions
PavARF12	CAAT-box	CAAAT	857	5	-	Pisum sativum	common cis-acting element in promoter and enhancer regions
PavARF12	CAAT-box	CAAT	929	4	+	Nicotiana glutinosa
PavARF12	CAAT-box	CAAT	931	4	-	Nicotiana glutinosa
PavARF12	CAAT-box	CAAT	943	4	-	Nicotiana glutinosa
PavARF12	CAAT-box	CAAT	959	4	-	Nicotiana glutinosa
PavARF12	CAAT-box	CAAT	1022	4	+	Nicotiana glutinosa
PavARF12	CAAT-box	CAAAT	1041	5	-	Pisum sativum	common cis-acting element in promoter and enhancer regions
PavARF12	CAAT-box	CAAAT	1057	5	-	Pisum sativum	common cis-acting element in promoter and enhancer regions
PavARF12	CAAT-box	CAAT	1086	4	-	Nicotiana glutinosa
PavARF12	CAAT-box	CCAAT	1148	5	+	Arabidopsis thaliana	common cis-acting element in promoter and enhancer regions
PavARF12	CAAT-box	CAAT	1149	4	+	Nicotiana glutinosa
PavARF12	CAAT-box	CAAT	1162	4	+	Nicotiana glutinosa
PavARF12	CAAT-box	CAAT	1164	4	-	Nicotiana glutinosa
PavARF12	CAAT-box	CCAAT	1229	5	+	Arabidopsis thaliana	common cis-acting element in promoter and enhancer regions
PavARF12	CAAT-box	CAAT	1230	4	+	Nicotiana glutinosa
PavARF12	CAAT-box	CAAT	1235	4	+	Nicotiana glutinosa
PavARF12	CAAT-box	CCAAT	1257	5	+	Arabidopsis thaliana	common cis-acting element in promoter and enhancer regions
PavARF12	CAAT-box	CAAT	1258	4	+	Nicotiana glutinosa
PavARF12	CAAT-box	CAAAT	1365	5	-	Pisum sativum	common cis-acting element in promoter and enhancer regions
PavARF12	CAAT-box	CAAAT	1377	5	-	Pisum sativum	common cis-acting element in promoter and enhancer regions
PavARF12	CAAT-box	CAAT	1424	4	-	Nicotiana glutinosa
PavARF12	CAAT-box	CCAAT	1451	5	-	Arabidopsis thaliana	common cis-acting element in promoter and enhancer regions
PavARF12	CAAT-box	CAAAT	1513	5	+	Pisum sativum	common cis-acting element in promoter and enhancer regions
PavARF12	CAAT-box	CAAT	1635	4	+	Nicotiana glutinosa
PavARF12	CAAT-box	CAAT	1652	4	-	Nicotiana glutinosa
PavARF12	CAAT-box	CAAAT	1732	5	-	Pisum sativum	common cis-acting element in promoter and enhancer regions
PavARF12	CAAT-box	CAAT	1786	4	+	Nicotiana glutinosa
PavARF12	CAAT-box	CCAAT	1812	5	+	Arabidopsis thaliana	common cis-acting element in promoter and enhancer regions
PavARF12	CAAT-box	CAAT	1813	4	+	Nicotiana glutinosa
PavARF12	CAAT-box	CAAAT	1840	5	+	Pisum sativum	common cis-acting element in promoter and enhancer regions
PavARF12	LTR	CCGAAA	160	6	+	Hordeum vulgare	cis-acting element involved in low-temperature responsiveness
PavARF12	LTR	CCGAAA	546	6	+	Hordeum vulgare	cis-acting element involved in low-temperature responsiveness
PavARF12	ARE	AAACCA	563	6	+	Zea mays	cis-acting regulatory element essential for the anaerobic induction
PavARF12	ARE	AAACCA	1052	6	+	Zea mays	cis-acting regulatory element essential for the anaerobic induction
PavARF12	ARE	AAACCA	1498	6	-	Zea mays	cis-acting regulatory element essential for the anaerobic induction
PavARF12	WUN-motif	CAATTACAT	1446	9	-	Nicotiana glutinosa
PavARF12	AT~TATA-box	TATATA	1416	6	-	Arabidopsis thaliana
PavARF12	I-box	cCATATCCAAT	1164	10	-	Flaveria trinervia	part of a light responsive element
PavARF12	MRE	AACCTAA	1789	7	-	Petroselinum crispum	MYB binding site involved in light responsiveness
PavARF12	TCA-element	CCATCTTTTT	601	9	-	Nicotiana tabacum	cis-acting element involved in salicylic acid responsiveness
PavARF12	Myc	TCTCTTA	1115	7	-	Arabidopsis thaliana
PavARF12	Myc	TCTCTTA	1829	7	+	Arabidopsis thaliana
PavARF12	Unnamed__2	CCCCGG	475	6	-	Zea mays
PavARF12	Unnamed__2	AACCTAACCT	1936	9	+	Petroselinum hortense
PavARF12	MYB-like sequence	TAACCA	1752	6	+	Arabidopsis thaliana
PavARF12	STRE	AGGGG	692	5	+	Arabidopsis thaliana
PavARF12	STRE	AGGGG	789	5	+	Arabidopsis thaliana
PavARF12	STRE	AGGGG	1278	5	-	Arabidopsis thaliana
PavARF12	MYC	CAATTG	929	6	+	Arabidopsis thaliana
PavARF12	MYC	CATTTG	1056	6	+	Arabidopsis thaliana
PavARF12	MYC	CAATTG	1162	6	-	Arabidopsis thaliana
PavARF12	MYC	CATGTG	1443	6	-	Arabidopsis thaliana
PavARF12	MYC	CATGTG	1708	6	-	Arabidopsis thaliana
PavARF12	MYC	CATGTG	1924	6	+	Arabidopsis thaliana
PavARF12	Myb-binding site	CAACAG	688	6	+	Nicotiana tabacum
PavARF12	TATA-box	TATA	854	4	+	Arabidopsis thaliana	core promoter element around -30 of transcription start
PavARF12	TATA-box	TATATA	1416	6	-	Arabidopsis thaliana	core promoter element around -30 of transcription start
PavARF12	TATA-box	TATA	1418	4	-	Arabidopsis thaliana	core promoter element around -30 of transcription start
PavARF12	TATA-box	TACAAAA	1669	7	+	Oryza sativa	core promoter element around -30 of transcription start
PavARF12	plant_AP-2-like	CGACCAGG	454	8	+	Oryza sativa	?
PavARF12		motif_sequence	53	4	-	organism	short_function
PavARF12		motif_sequence	99	4	-	organism	short_function
PavARF12		motif_sequence	124	4	-	organism	short_function
PavARF12		motif_sequence	134	4	-	organism	short_function
PavARF12		motif_sequence	247	4	-	organism	short_function
PavARF12		motif_sequence	329	4	-	organism	short_function
PavARF12		motif_sequence	404	4	+	organism	short_function
PavARF12		motif_sequence	432	4	-	organism	short_function
PavARF12		motif_sequence	497	4	-	organism	short_function
PavARF12		motif_sequence	615	4	-	organism	short_function
PavARF12		motif_sequence	1065	4	-	organism	short_function
PavARF12		motif_sequence	1390	4	-	organism	short_function
PavARF12		motif_sequence	1435	4	+	organism	short_function
PavARF12		motif_sequence	1879	4	-	organism	short_function
PavARF12		motif_sequence	1883	4	+	organism	short_function
PavARF12		motif_sequence	1898	4	+	organism	short_function
PavARF12		motif_sequence	1935	4	-	organism	short_function
PavARF12		motif_sequence	1974	4	-	organism	short_function
PavARF13		motif_sequence	119	4	+	organism	short_function
PavARF13		motif_sequence	135	4	+	organism	short_function
PavARF13		motif_sequence	258	4	-	organism	short_function
PavARF13		motif_sequence	344	4	+	organism	short_function
PavARF13		motif_sequence	362	4	+	organism	short_function
PavARF13		motif_sequence	415	4	+	organism	short_function
PavARF13		motif_sequence	680	4	+	organism	short_function
PavARF13		motif_sequence	699	4	-	organism	short_function
PavARF13		motif_sequence	858	4	-	organism	short_function
PavARF13		motif_sequence	1489	4	-	organism	short_function
PavARF13		motif_sequence	1843	4	-	organism	short_function
PavARF13	TATA-box	ATATAT	12	6	+	Brassica napus	core promoter element around -30 of transcription start
PavARF13	TATA-box	TATA	13	4	+	Arabidopsis thaliana	core promoter element around -30 of transcription start
PavARF13	TATA-box	taTATAAAg	73	9	-	Lycopersicon esculentum	core promoter element around -30 of transcription start
PavARF13	TATA-box	TATAAA	74	6	-	Helianthus annuus	core promoter element around -30 of transcription start
PavARF13	TATA-box	TATATAA	75	7	-	Arabidopsis thaliana	core promoter element around -30 of transcription start
PavARF13	TATA-box	TATATA	76	6	+	Arabidopsis thaliana	core promoter element around -30 of transcription start
PavARF13	TATA-box	TATA	78	4	+	Arabidopsis thaliana	core promoter element around -30 of transcription start
PavARF13	TATA-box	TATA	207	4	+	Arabidopsis thaliana	core promoter element around -30 of transcription start
PavARF13	TATA-box	TACATAAA	259	8	+	Oryza sativa	core promoter element around -30 of transcription start
PavARF13	TATA-box	TATA	447	4	+	Arabidopsis thaliana	core promoter element around -30 of transcription start
PavARF13	TATA-box	TATA	477	4	+	Arabidopsis thaliana	core promoter element around -30 of transcription start
PavARF13	TATA-box	ATATAA	585	6	+	Brassica oleracea	core promoter element around -30 of transcription start
PavARF13	TATA-box	TATA	586	4	+	Arabidopsis thaliana	core promoter element around -30 of transcription start
PavARF13	TATA-box	TATACA	671	6	-	Helianthus annuus	core promoter element around -30 of transcription start
PavARF13	TATA-box	TATA	673	4	+	Arabidopsis thaliana	core promoter element around -30 of transcription start
PavARF13	TATA-box	TATAAAA	776	7	-	Pisum sativum	core promoter element around -30 of transcription start
PavARF13	TATA-box	TATAAA	777	6	-	Helianthus annuus	core promoter element around -30 of transcription start
PavARF13	TATA-box	TATAA	778	5	-	Arabidopsis thaliana	core promoter element around -30 of transcription start
PavARF13	TATA-box	TATA	779	4	+	Arabidopsis thaliana	core promoter element around -30 of transcription start
PavARF13	TATA-box	TATTTAAA	812	8	+	Arabidopsis thaliana	core promoter element around -30 of transcription start
PavARF13	TATA-box	TATAA	1018	5	-	Arabidopsis thaliana	core promoter element around -30 of transcription start
PavARF13	TATA-box	TATA	1019	4	-	Arabidopsis thaliana	core promoter element around -30 of transcription start
PavARF13	TATA-box	ATATAA	1028	6	+	Brassica oleracea	core promoter element around -30 of transcription start
PavARF13	TATA-box	TATA	1029	4	-	Arabidopsis thaliana	core promoter element around -30 of transcription start
PavARF13	TATA-box	TATA	1118	4	-	Arabidopsis thaliana	core promoter element around -30 of transcription start
PavARF13	TATA-box	TATA	1306	4	-	Arabidopsis thaliana	core promoter element around -30 of transcription start
PavARF13	TATA-box	taTATAAAtc	1428	9	-	Arabidopsis thaliana	core promoter element around -30 of transcription start
PavARF13	TATA-box	ATTATA	1430	6	+	Brassica napus	core promoter element around -30 of transcription start
PavARF13	TATA-box	TATATAA	1431	7	-	Arabidopsis thaliana	core promoter element around -30 of transcription start
PavARF13	TATA-box	TATATA	1432	6	-	Arabidopsis thaliana	core promoter element around -30 of transcription start
PavARF13	TATA-box	TATA	1434	4	-	Arabidopsis thaliana	core promoter element around -30 of transcription start
PavARF13	TATA-box	ATATAT	1439	6	-	Brassica napus	core promoter element around -30 of transcription start
PavARF13	TATA-box	TATA	1440	4	-	Arabidopsis thaliana	core promoter element around -30 of transcription start
PavARF13	TATA-box	TATACA	1498	6	-	Helianthus annuus	core promoter element around -30 of transcription start
PavARF13	TATA-box	TATA	1500	4	-	Arabidopsis thaliana	core promoter element around -30 of transcription start
PavARF13	TATA-box	TATAA	1552	5	-	Arabidopsis thaliana	core promoter element around -30 of transcription start
PavARF13	TATA-box	TATA	1553	4	-	Arabidopsis thaliana	core promoter element around -30 of transcription start
PavARF13	TATA-box	ATTATA	1725	6	+	Brassica napus	core promoter element around -30 of transcription start
PavARF13	TATA-box	TATAA	1726	5	-	Arabidopsis thaliana	core promoter element around -30 of transcription start
PavARF13	TATA-box	TATA	1727	4	-	Arabidopsis thaliana	core promoter element around -30 of transcription start
PavARF13	TATA-box	TATATA	1935	6	-	Arabidopsis thaliana	core promoter element around -30 of transcription start
PavARF13	TATA-box	ATATAT	1936	6	-	Brassica napus	core promoter element around -30 of transcription start
PavARF13	TATA-box	TATATA	1937	6	-	Arabidopsis thaliana	core promoter element around -30 of transcription start
PavARF13	TATA-box	ATATAT	1938	6	-	Brassica napus	core promoter element around -30 of transcription start
PavARF13	TATA-box	TATATA	1939	6	-	Arabidopsis thaliana	core promoter element around -30 of transcription start
PavARF13	TATA-box	ATATAT	1940	6	-	Brassica napus	core promoter element around -30 of transcription start
PavARF13	TATA-box	TATATA	1941	6	-	Arabidopsis thaliana	core promoter element around -30 of transcription start
PavARF13	TATA-box	ATATAT	1942	6	-	Brassica napus	core promoter element around -30 of transcription start
PavARF13	TATA-box	TATATA	1943	6	-	Arabidopsis thaliana	core promoter element around -30 of transcription start
PavARF13	TATA-box	ATATAT	1944	6	-	Brassica napus	core promoter element around -30 of transcription start
PavARF13	TATA-box	TATATA	1945	6	-	Arabidopsis thaliana	core promoter element around -30 of transcription start
PavARF13	TATA-box	ATATAT	1946	6	-	Brassica napus	core promoter element around -30 of transcription start
PavARF13	TATA-box	TATATA	1947	6	-	Arabidopsis thaliana	core promoter element around -30 of transcription start
PavARF13	TATA-box	ATATAT	1948	6	-	Brassica napus	core promoter element around -30 of transcription start
PavARF13	TATA-box	TATATA	1949	6	-	Arabidopsis thaliana	core promoter element around -30 of transcription start
PavARF13	TATA-box	ATATAT	1950	6	-	Brassica napus	core promoter element around -30 of transcription start
PavARF13	TATA-box	TATATA	1951	6	-	Arabidopsis thaliana	core promoter element around -30 of transcription start
PavARF13	TATA-box	ATATAT	1952	6	-	Brassica napus	core promoter element around -30 of transcription start
PavARF13	TATA-box	TATATA	1953	6	-	Arabidopsis thaliana	core promoter element around -30 of transcription start
PavARF13	TATA-box	ATATAT	1954	6	-	Brassica napus	core promoter element around -30 of transcription start
PavARF13	TATA-box	TATATA	1955	6	-	Arabidopsis thaliana	core promoter element around -30 of transcription start
PavARF13	TATA-box	ATATAT	1956	6	-	Brassica napus	core promoter element around -30 of transcription start
PavARF13	TATA-box	TATATA	1957	6	-	Arabidopsis thaliana	core promoter element around -30 of transcription start
PavARF13	TATA-box	ATATAT	1958	6	-	Brassica napus	core promoter element around -30 of transcription start
PavARF13	TATA-box	TATATA	1959	6	-	Arabidopsis thaliana	core promoter element around -30 of transcription start
PavARF13	TATA-box	ATATAT	1960	6	-	Brassica napus	core promoter element around -30 of transcription start
PavARF13	TATA-box	TATATA	1961	6	-	Arabidopsis thaliana	core promoter element around -30 of transcription start
PavARF13	TATA-box	ATATAT	1962	6	-	Brassica napus	core promoter element around -30 of transcription start
PavARF13	TATA-box	TATATA	1963	6	-	Arabidopsis thaliana	core promoter element around -30 of transcription start
PavARF13	TATA-box	ATATAT	1964	6	-	Brassica napus	core promoter element around -30 of transcription start
PavARF13	TATA-box	TATATA	1965	6	-	Arabidopsis thaliana	core promoter element around -30 of transcription start
PavARF13	TATA-box	ATATAT	1966	6	-	Brassica napus	core promoter element around -30 of transcription start
PavARF13	TATA-box	TATATA	1967	6	-	Arabidopsis thaliana	core promoter element around -30 of transcription start
PavARF13	TATA-box	ATATAT	1968	6	-	Brassica napus	core promoter element around -30 of transcription start
PavARF13	TATA-box	TATA	1969	4	-	Arabidopsis thaliana	core promoter element around -30 of transcription start
PavARF13	AT1-motif	AATTATTTTTTATT	1068	13	-	Solanum tuberosum	part of a light responsive module
PavARF13	AT1-motif	AATTATTTTTTATT	1797	13	+	Solanum tuberosum	part of a light responsive module
PavARF13	P-box	CCTTTTG	565	7	-	Oryza sativa	gibberellin-responsive element
PavARF13	TGA-element	AACGAC	655	6	+	Brassica oleracea	auxin-responsive element
PavARF13	TGA-element	AACGAC	868	6	-	Brassica oleracea	auxin-responsive element
PavARF13	TGA-element	AACGAC	891	6	+	Brassica oleracea	auxin-responsive element
PavARF13	MYC	CAATTG	174	6	+	Arabidopsis thaliana
PavARF13	MYC	CATTTG	233	6	-	Arabidopsis thaliana
PavARF13	STRE	AGGGG	379	5	-	Arabidopsis thaliana
PavARF13	STRE	AGGGG	598	5	+	Arabidopsis thaliana
PavARF13	ERE	ATTTTAAA	722	8	+	Nicotiana glutinos
PavARF13	GATA-motif	AAGGATAAGG	745	10	-	Solanum tuberosum	part of a light responsive element
PavARF13	TATA	TATAAAAT	586	8	+	Arabidopsis thaliana
PavARF13	MYB-like sequence	TAACCA	555	6	+	Arabidopsis thaliana
PavARF13	AT-rich element	ATAGAAATCAA	294	10	-	Glycine max	binding site of AT-rich DNA binding protein (ATBP-1)
PavARF13	Unnamed__6	taTAAATATct	1447	10	+	Zea mays
PavARF13	ATCT-motif	AATCTAATCC	290	9	-	Pisum sativum	part of a conserved DNA module involved in light responsiveness
PavARF13	G-box	CACGTG	1558	6	-	Arabidopsis thaliana	cis-acting regulatory element involved in light responsiveness
PavARF13	ABRE	CACGTG	1558	6	-	Arabidopsis thaliana	cis-acting element involved in the abscisic acid responsiveness
PavARF13	ABRE	ACGTG	1559	5	+	Arabidopsis thaliana	cis-acting element involved in the abscisic acid responsiveness
PavARF13	ABRE	ACGTG	1677	5	-	Arabidopsis thaliana	cis-acting element involved in the abscisic acid responsiveness
PavARF13	AT~TATA-box	TATATAAA	74	8	-	Arabidopsis thaliana
PavARF13	AT~TATA-box	TATATA	76	6	+	Arabidopsis thaliana
PavARF13	AT~TATA-box	TATATA	1432	6	-	Arabidopsis thaliana
PavARF13	AT~TATA-box	TATATA	1935	6	-	Arabidopsis thaliana
PavARF13	AT~TATA-box	TATATA	1937	6	-	Arabidopsis thaliana
PavARF13	AT~TATA-box	TATATA	1939	6	-	Arabidopsis thaliana
PavARF13	AT~TATA-box	TATATA	1941	6	-	Arabidopsis thaliana
PavARF13	AT~TATA-box	TATATA	1943	6	-	Arabidopsis thaliana
PavARF13	AT~TATA-box	TATATA	1945	6	-	Arabidopsis thaliana
PavARF13	AT~TATA-box	TATATA	1947	6	-	Arabidopsis thaliana
PavARF13	AT~TATA-box	TATATA	1949	6	-	Arabidopsis thaliana
PavARF13	AT~TATA-box	TATATA	1951	6	-	Arabidopsis thaliana
PavARF13	AT~TATA-box	TATATA	1953	6	-	Arabidopsis thaliana
PavARF13	AT~TATA-box	TATATA	1955	6	-	Arabidopsis thaliana
PavARF13	AT~TATA-box	TATATA	1957	6	-	Arabidopsis thaliana
PavARF13	AT~TATA-box	TATATA	1959	6	-	Arabidopsis thaliana
PavARF13	AT~TATA-box	TATATA	1961	6	-	Arabidopsis thaliana
PavARF13	AT~TATA-box	TATATA	1963	6	-	Arabidopsis thaliana
PavARF13	AT~TATA-box	TATATA	1965	6	-	Arabidopsis thaliana
PavARF13	AT~TATA-box	TATATA	1967	6	-	Arabidopsis thaliana
PavARF13	I-box	ccttatcct	745	9	+	Arabidopsis thaliana	part of a light responsive element
PavARF13	ARE	AAACCA	795	6	+	Zea mays	cis-acting regulatory element essential for the anaerobic induction
PavARF13	ARE	AAACCA	1503	6	+	Zea mays	cis-acting regulatory element essential for the anaerobic induction
PavARF13	Unnamed__4	CTCC	226	4	+	Petroselinum hortense
PavARF13	Unnamed__4	CTCC	364	4	+	Petroselinum hortense
PavARF13	Unnamed__4	CTCC	885	4	-	Petroselinum hortense
PavARF13	Myb	TAACTG	1778	6	-	Arabidopsis thaliana
PavARF13	LTR	CCGAAA	1517	6	-	Hordeum vulgare	cis-acting element involved in low-temperature responsiveness
PavARF13	CAAT-box	CAAT	10	4	+	Nicotiana glutinosa
PavARF13	CAAT-box	CCAAT	32	5	-	Arabidopsis thaliana	common cis-acting element in promoter and enhancer regions
PavARF13	CAAT-box	CCAAT	173	5	+	Arabidopsis thaliana	common cis-acting element in promoter and enhancer regions
PavARF13	CAAT-box	CAAT	174	4	+	Nicotiana glutinosa
PavARF13	CAAT-box	CCAAT	176	5	-	Arabidopsis thaliana	common cis-acting element in promoter and enhancer regions
PavARF13	CAAT-box	CAAT	218	4	-	Nicotiana glutinosa
PavARF13	CAAT-box	CAAAT	233	5	+	Pisum sativum	common cis-acting element in promoter and enhancer regions
PavARF13	CAAT-box	CAAT	255	4	-	Nicotiana glutinosa
PavARF13	CAAT-box	CAAT	275	4	-	Nicotiana glutinosa
PavARF13	CAAT-box	CAAAT	292	5	-	Pisum sativum	common cis-acting element in promoter and enhancer regions
PavARF13	CAAT-box	CAAAT	297	5	-	Pisum sativum	common cis-acting element in promoter and enhancer regions
PavARF13	CAAT-box	CAAT	315	4	-	Nicotiana glutinosa
PavARF13	CAAT-box	CAAT	350	4	-	Nicotiana glutinosa
PavARF13	CAAT-box	CCAAT	359	5	+	Arabidopsis thaliana	common cis-acting element in promoter and enhancer regions
PavARF13	CAAT-box	CAAT	360	4	+	Nicotiana glutinosa
PavARF13	CAAT-box	CAAT	371	4	+	Nicotiana glutinosa
PavARF13	CAAT-box	CCAAT	441	5	+	Arabidopsis thaliana	common cis-acting element in promoter and enhancer regions
PavARF13	CAAT-box	CAAT	442	4	+	Nicotiana glutinosa
PavARF13	CAAT-box	CCAAT	510	5	+	Arabidopsis thaliana	common cis-acting element in promoter and enhancer regions
PavARF13	CAAT-box	CAAT	511	4	+	Nicotiana glutinosa
PavARF13	CAAT-box	CAAT	519	4	+	Nicotiana glutinosa
PavARF13	CAAT-box	CAAT	532	4	+	Nicotiana glutinosa
PavARF13	CAAT-box	CAAT	574	4	-	Nicotiana glutinosa
PavARF13	CAAT-box	CAAT	646	4	+	Nicotiana glutinosa
PavARF13	CAAT-box	CAAAT	733	5	-	Pisum sativum	common cis-acting element in promoter and enhancer regions
PavARF13	CAAT-box	CAAT	803	4	-	Nicotiana glutinosa
PavARF13	CAAT-box	CAAT	850	4	-	Nicotiana glutinosa
PavARF13	CAAT-box	CAAT	960	4	+	Nicotiana glutinosa
PavARF13	CAAT-box	CAAT	984	4	+	Nicotiana glutinosa
PavARF13	CAAT-box	CAAT	1049	4	-	Nicotiana glutinosa
PavARF13	CAAT-box	CCAAT	1083	5	-	Arabidopsis thaliana	common cis-acting element in promoter and enhancer regions
PavARF13	CAAT-box	CAAT	1290	4	-	Nicotiana glutinosa
PavARF13	CAAT-box	CAAT	1321	4	-	Nicotiana glutinosa
PavARF13	CAAT-box	CAAT	1344	4	+	Nicotiana glutinosa
PavARF13	CAAT-box	CAAT	1368	4	-	Nicotiana glutinosa
PavARF13	CAAT-box	CAAAT	1386	5	-	Pisum sativum	common cis-acting element in promoter and enhancer regions
PavARF13	CAAT-box	CAAT	1418	4	+	Nicotiana glutinosa
PavARF13	CAAT-box	CAAT	1496	4	-	Nicotiana glutinosa
PavARF13	CAAT-box	CAAAT	1623	5	+	Pisum sativum	common cis-acting element in promoter and enhancer regions
PavARF13	CAAT-box	CAAT	1704	4	-	Nicotiana glutinosa
PavARF13	CAAT-box	CAAT	1808	4	-	Nicotiana glutinosa
PavARF13	CAAT-box	CAAAT	1878	5	-	Pisum sativum	common cis-acting element in promoter and enhancer regions
PavARF13	CAAT-box	CAAT	1891	4	-	Nicotiana glutinosa
PavARF13	GT1-motif	GGTTAA	554	6	-	Arabidopsis thaliana	light responsive element
PavARF13	GT1-motif	GGTTAA	872	6	-	Arabidopsis thaliana	light responsive element
PavARF13	GT1-motif	GGTTAA	938	6	-	Arabidopsis thaliana	light responsive element
PavARF13	Box 4	ATTAAT	458	6	+	Petroselinum crispum	part of a conserved DNA module involved in light responsiveness
PavARF13	Box 4	ATTAAT	765	6	+	Petroselinum crispum	part of a conserved DNA module involved in light responsiveness
PavARF13	Box 4	ATTAAT	1373	6	-	Petroselinum crispum	part of a conserved DNA module involved in light responsiveness
PavARF13	Box 4	ATTAAT	1448	6	-	Petroselinum crispum	part of a conserved DNA module involved in light responsiveness
PavARF13	MYB	TAACCA	555	6	+	Arabidopsis thaliana
PavARF13	TC-rich repeats	GTTTTCTTAC	1241	9	-	Nicotiana tabacum	cis-acting element involved in defense and stress responsiveness
PavARF13	Unnamed__1	CGTGG	1822	5	+	Zea mays
PavARF13	DRE core	GCCGAC	1598	6	+	Arabidopsis thaliana
PavARF13	G-Box	CACGTG	1558	6	-	Pisum sativum	cis-acting regulatory element involved in light responsiveness
PavARF13	G-Box	CACGTT	1677	6	+	Pisum sativum	cis-acting regulatory element involved in light responsiveness
PavARF13	TCT-motif	TCTTAC	1241	6	-	Arabidopsis thaliana	part of a light responsive element
PavARF14	MYB-like sequence	TAACCA	200	6	-	Arabidopsis thaliana
PavARF14	MYB-like sequence	TAACCA	357	6	+	Arabidopsis thaliana
PavARF14	MYB-like sequence	TAACCA	941	6	-	Arabidopsis thaliana
PavARF14	as-1	TGACG	592	5	-	Arabidopsis thaliana
PavARF14	as-1	TGACG	671	5	-	Arabidopsis thaliana
PavARF14	as-1	TGACG	1543	5	+	Arabidopsis thaliana
PavARF14	AT-rich sequence	TAAAATACT	252	9	-	Pisum sativum	element for maximal elicitor-mediated activation (2copies)
PavARF14	G-box	CACGTC	590	6	+	Zea mays	cis-acting regulatory element involved in light responsiveness
PavARF14	G-box	TACGTG	736	6	-	Arabidopsis thaliana	cis-acting regulatory element involved in light responsiveness
PavARF14	G-box	CACGTC	949	6	-	Zea mays	cis-acting regulatory element involved in light responsiveness
PavARF14	G-box	ACACGTGT	979	8	+	Brassica napus	cis-acting regulatory element involved in light responsiveness
PavARF14	G-box	CACGTG	980	6	+	Arabidopsis thaliana	cis-acting regulatory element involved in light responsiveness
PavARF14	ABRE	ACGTG	590	5	-	Arabidopsis thaliana	cis-acting element involved in the abscisic acid responsiveness
PavARF14	ABRE	ACGTG	736	5	-	Arabidopsis thaliana	cis-acting element involved in the abscisic acid responsiveness
PavARF14	ABRE	ACGTG	950	5	+	Arabidopsis thaliana	cis-acting element involved in the abscisic acid responsiveness
PavARF14	ABRE	CACGTG	980	6	+	Arabidopsis thaliana	cis-acting element involved in the abscisic acid responsiveness
PavARF14	ABRE	ACGTG	981	5	+	Arabidopsis thaliana	cis-acting element involved in the abscisic acid responsiveness
PavARF14	AT~TATA-box	TATATA	320	6	+	Arabidopsis thaliana
PavARF14	AT~TATA-box	TATATA	773	6	+	Arabidopsis thaliana
PavARF14	AT~TATA-box	TATATA	1142	6	-	Arabidopsis thaliana
PavARF14	WUN-motif	TTATTACAT	1061	9	-	Nicotiana glutinosa
PavARF14	WUN-motif	CAATTACAT	1254	9	+	Nicotiana glutinosa
PavARF14	WUN-motif	CAATTACAT	1597	9	-	Nicotiana glutinosa
PavARF14	MRE	AACCTAA	268	7	-	Petroselinum crispum	MYB binding site involved in light responsiveness
PavARF14	TATA-box	ATTATA	95	6	+	Brassica napus	core promoter element around -30 of transcription start
PavARF14	TATA-box	TATAA	96	5	-	Arabidopsis thaliana	core promoter element around -30 of transcription start
PavARF14	TATA-box	TATA	97	4	+	Arabidopsis thaliana	core promoter element around -30 of transcription start
PavARF14	TATA-box	TAAAGATT	154	8	+	Arabidopsis thaliana	core promoter element around -30 of transcription start
PavARF14	TATA-box	ATTATA	293	6	+	Brassica napus	core promoter element around -30 of transcription start
PavARF14	TATA-box	TATAA	294	5	-	Arabidopsis thaliana	core promoter element around -30 of transcription start
PavARF14	TATA-box	TATA	295	4	+	Arabidopsis thaliana	core promoter element around -30 of transcription start
PavARF14	TATA-box	TATACA	318	6	-	Helianthus annuus	core promoter element around -30 of transcription start
PavARF14	TATA-box	TATATA	320	6	+	Arabidopsis thaliana	core promoter element around -30 of transcription start
PavARF14	TATA-box	ATATAT	321	6	+	Brassica napus	core promoter element around -30 of transcription start
PavARF14	TATA-box	TATA	322	4	+	Arabidopsis thaliana	core promoter element around -30 of transcription start
PavARF14	TATA-box	ATATAA	338	6	+	Brassica oleracea	core promoter element around -30 of transcription start
PavARF14	TATA-box	TATA	339	4	+	Arabidopsis thaliana	core promoter element around -30 of transcription start
PavARF14	TATA-box	TACAAAA	534	7	+	Oryza sativa	core promoter element around -30 of transcription start
PavARF14	TATA-box	ccTATAAAaa	602	9	+	Arabidopsis thaliana	core promoter element around -30 of transcription start
PavARF14	TATA-box	ATATAA	603	6	+	Brassica oleracea	core promoter element around -30 of transcription start
PavARF14	TATA-box	TATA	604	4	+	Arabidopsis thaliana	core promoter element around -30 of transcription start
PavARF14	TATA-box	ATTATA	771	6	+	Brassica napus	core promoter element around -30 of transcription start
PavARF14	TATA-box	TATATAA	772	7	-	Arabidopsis thaliana	core promoter element around -30 of transcription start
PavARF14	TATA-box	TATATA	773	6	+	Arabidopsis thaliana	core promoter element around -30 of transcription start
PavARF14	TATA-box	ATATAA	774	6	+	Brassica oleracea	core promoter element around -30 of transcription start
PavARF14	TATA-box	TATA	775	4	+	Arabidopsis thaliana	core promoter element around -30 of transcription start
PavARF14	TATA-box	ATTATA	957	6	+	Brassica napus	core promoter element around -30 of transcription start
PavARF14	TATA-box	TATAA	958	5	-	Arabidopsis thaliana	core promoter element around -30 of transcription start
PavARF14	TATA-box	TATA	959	4	+	Arabidopsis thaliana	core promoter element around -30 of transcription start
PavARF14	TATA-box	ATATAT	1026	6	-	Brassica napus	core promoter element around -30 of transcription start
PavARF14	TATA-box	TATA	1027	4	-	Arabidopsis thaliana	core promoter element around -30 of transcription start
PavARF14	TATA-box	TATACA	1140	6	-	Helianthus annuus	core promoter element around -30 of transcription start
PavARF14	TATA-box	TATATA	1142	6	-	Arabidopsis thaliana	core promoter element around -30 of transcription start
PavARF14	TATA-box	ATATAT	1143	6	-	Brassica napus	core promoter element around -30 of transcription start
PavARF14	TATA-box	TATA	1144	4	-	Arabidopsis thaliana	core promoter element around -30 of transcription start
PavARF14	TATA-box	ATATAA	1704	6	+	Brassica oleracea	core promoter element around -30 of transcription start
PavARF14	TATA-box	TATA	1705	4	-	Arabidopsis thaliana	core promoter element around -30 of transcription start
PavARF14		motif_sequence	148	4	-	organism	short_function
PavARF14		motif_sequence	416	4	-	organism	short_function
PavARF14		motif_sequence	439	4	-	organism	short_function
PavARF14		motif_sequence	472	4	+	organism	short_function
PavARF14		motif_sequence	895	4	+	organism	short_function
PavARF14		motif_sequence	1383	4	-	organism	short_function
PavARF14	TGA-element	AACGAC	552	6	+	Brassica oleracea	auxin-responsive element
PavARF14	MYC	CATTTG	196	6	+	Arabidopsis thaliana
PavARF14	MYC	CATTTG	630	6	-	Arabidopsis thaliana
PavARF14	AE-box	AGAAACAA	1710	8	+	Arabidopsis thaliana	part of a module for light response
PavARF14	STRE	AGGGG	397	5	+	Arabidopsis thaliana
PavARF14	STRE	AGGGG	558	5	-	Arabidopsis thaliana
PavARF14	STRE	AGGGG	875	5	+	Arabidopsis thaliana
PavARF14	STRE	AGGGG	1233	5	-	Arabidopsis thaliana
PavARF14	ERE	ATTTCATA	783	8	+	Nicotiana glutinos
PavARF14	ABRE3a	TACGTG	736	6	-	Zea mays
PavARF14	Unnamed__1	CGTGG	589	5	-	Zea mays
PavARF14	G-Box	CACGTG	980	6	+	Pisum sativum	cis-acting regulatory element involved in light responsiveness
PavARF14	TCT-motif	TCTTAC	1211	6	+	Arabidopsis thaliana	part of a light responsive element
PavARF14	TCT-motif	TCTTAC	1643	6	-	Arabidopsis thaliana	part of a light responsive element
PavARF14	TGACG-motif	TGACG	592	5	-	Hordeum vulgare	cis-acting regulatory element involved in the MeJA-responsiveness
PavARF14	TGACG-motif	TGACG	671	5	-	Hordeum vulgare	cis-acting regulatory element involved in the MeJA-responsiveness
PavARF14	TGACG-motif	TGACG	1543	5	+	Hordeum vulgare	cis-acting regulatory element involved in the MeJA-responsiveness
PavARF14	ARE	AAACCA	1287	6	+	Zea mays	cis-acting regulatory element essential for the anaerobic induction
PavARF14	ABRE4	CACGTA	736	6	+	Zea mays
PavARF14	Unnamed__4	CTCC	148	4	-	Petroselinum hortense
PavARF14	Unnamed__4	CTCC	474	4	+	Petroselinum hortense
PavARF14	Unnamed__4	CTCC	742	4	+	Petroselinum hortense
PavARF14	Unnamed__4	CTCC	1831	4	-	Petroselinum hortense
PavARF14	Myb	TAACTG	1067	6	+	Arabidopsis thaliana
PavARF14	CAAT-box	CAAT	123	4	-	Nicotiana glutinosa
PavARF14	CAAT-box	CAAAT	159	5	-	Pisum sativum	common cis-acting element in promoter and enhancer regions
PavARF14	CAAT-box	CAAT	180	4	+	Nicotiana glutinosa
PavARF14	CAAT-box	CAAAT	197	5	-	Pisum sativum	common cis-acting element in promoter and enhancer regions
PavARF14	CAAT-box	CAAAT	223	5	+	Pisum sativum	common cis-acting element in promoter and enhancer regions
PavARF14	CAAT-box	CAAAT	226	5	-	Pisum sativum	common cis-acting element in promoter and enhancer regions
PavARF14	CAAT-box	CAAAT	299	5	-	Pisum sativum	common cis-acting element in promoter and enhancer regions
PavARF14	CAAT-box	CCAAT	469	5	+	Arabidopsis thaliana	common cis-acting element in promoter and enhancer regions
PavARF14	CAAT-box	CAAT	470	4	+	Nicotiana glutinosa
PavARF14	CAAT-box	CAAAT	490	5	+	Pisum sativum	common cis-acting element in promoter and enhancer regions
PavARF14	CAAT-box	CAAAT	630	5	+	Pisum sativum	common cis-acting element in promoter and enhancer regions
PavARF14	CAAT-box	CAAAT	655	5	+	Pisum sativum	common cis-acting element in promoter and enhancer regions
PavARF14	CAAT-box	CAAT	769	4	+	Nicotiana glutinosa
PavARF14	CAAT-box	CAAAT	838	5	+	Pisum sativum	common cis-acting element in promoter and enhancer regions
PavARF14	CAAT-box	CAAT	883	4	+	Nicotiana glutinosa
PavARF14	CAAT-box	CAAT	905	4	-	Nicotiana glutinosa
PavARF14	CAAT-box	CAAT	989	4	-	Nicotiana glutinosa
PavARF14	CAAT-box	CAAT	1011	4	-	Nicotiana glutinosa
PavARF14	CAAT-box	CCAAT	1036	5	-	Arabidopsis thaliana	common cis-acting element in promoter and enhancer regions
PavARF14	CAAT-box	CAAT	1046	4	+	Nicotiana glutinosa
PavARF14	CAAT-box	CCAAT	1050	5	-	Arabidopsis thaliana	common cis-acting element in promoter and enhancer regions
PavARF14	CAAT-box	CAAAT	1100	5	+	Pisum sativum	common cis-acting element in promoter and enhancer regions
PavARF14	CAAT-box	CAAAT	1165	5	+	Pisum sativum	common cis-acting element in promoter and enhancer regions
PavARF14	CAAT-box	CAAT	1245	4	+	Nicotiana glutinosa
PavARF14	CAAT-box	CAAT	1254	4	+	Nicotiana glutinosa
PavARF14	CAAT-box	CAAT	1276	4	+	Nicotiana glutinosa
PavARF14	CAAT-box	CCAAT	1290	5	+	Arabidopsis thaliana	common cis-acting element in promoter and enhancer regions
PavARF14	CAAT-box	CAAT	1291	4	+	Nicotiana glutinosa
PavARF14	CAAT-box	CAAT	1315	4	+	Nicotiana glutinosa
PavARF14	CAAT-box	CAAAT	1342	5	+	Pisum sativum	common cis-acting element in promoter and enhancer regions
PavARF14	CAAT-box	CAAAT	1401	5	-	Pisum sativum	common cis-acting element in promoter and enhancer regions
PavARF14	CAAT-box	CAAT	1527	4	+	Nicotiana glutinosa
PavARF14	CAAT-box	CAAAT	1567	5	+	Pisum sativum	common cis-acting element in promoter and enhancer regions
PavARF14	CAAT-box	CAAT	1570	4	-	Nicotiana glutinosa
PavARF14	CAAT-box	CAAT	1580	4	-	Nicotiana glutinosa
PavARF14	CAAT-box	CAAT	1602	4	-	Nicotiana glutinosa
PavARF14	CAAT-box	CAAT	1611	4	-	Nicotiana glutinosa
PavARF14	CAAT-box	CAAAT	1691	5	+	Pisum sativum	common cis-acting element in promoter and enhancer regions
PavARF14	CAAT-box	CAAT	1700	4	-	Nicotiana glutinosa
PavARF14	CAAT-box	CAAAT	1754	5	-	Pisum sativum	common cis-acting element in promoter and enhancer regions
PavARF14	CAAT-box	CAAAT	1765	5	-	Pisum sativum	common cis-acting element in promoter and enhancer regions
PavARF14	CAAT-box	CAAT	1819	4	+	Nicotiana glutinosa
PavARF14	CAAT-box	CAAT	1868	4	+	Nicotiana glutinosa
PavARF14	CAAT-box	CAAT	1912	4	-	Nicotiana glutinosa
PavARF14	GT1-motif	GGTTAAT	201	7	+	Avena sativa	light responsive element
PavARF14	GT1-motif	GGTTAA	271	6	+	Arabidopsis thaliana	light responsive element
PavARF14	GT1-motif	GGTTAA	356	6	-	Arabidopsis thaliana	light responsive element
PavARF14	GT1-motif	GGTTAAT	1184	7	+	Avena sativa	light responsive element
PavARF14	GT1-motif	GGTTAAT	1669	7	-	Avena sativa	light responsive element
PavARF14	GT1-motif	GGTTAA	1670	6	-	Arabidopsis thaliana	light responsive element
PavARF14	AuxRR-core	GGTCCAT	386	7	+	Nicotiana tabacum	cis-acting regulatory element involved in auxin responsiveness
PavARF14	CGTCA-motif	CGTCA	592	5	+	Hordeum vulgare	cis-acting regulatory element involved in the MeJA-responsiveness
PavARF14	CGTCA-motif	CGTCA	671	5	+	Hordeum vulgare	cis-acting regulatory element involved in the MeJA-responsiveness
PavARF14	CGTCA-motif	CGTCA	1543	5	-	Hordeum vulgare	cis-acting regulatory element involved in the MeJA-responsiveness
PavARF14	TCA	TCATCTTCAT	1849	9	-	Pisum sativum
PavARF14	Box 4	ATTAAT	779	6	+	Petroselinum crispum	part of a conserved DNA module involved in light responsiveness
PavARF14	Box 4	ATTAAT	1440	6	-	Petroselinum crispum	part of a conserved DNA module involved in light responsiveness
PavARF14	Box 4	ATTAAT	1813	6	-	Petroselinum crispum	part of a conserved DNA module involved in light responsiveness
PavARF14	Box 4	ATTAAT	1873	6	-	Petroselinum crispum	part of a conserved DNA module involved in light responsiveness
PavARF14	WRE3	CCACCT	1778	6	-	Pisum sativum
PavARF14	MYB	TAACCA	200	6	-	Arabidopsis thaliana
PavARF14	MYB	TAACCA	357	6	+	Arabidopsis thaliana
PavARF14	MYB	CAACCA	598	6	+	Arabidopsis thaliana
PavARF14	MYB	CAACCA	651	6	+	Arabidopsis thaliana
PavARF14	MYB	TAACCA	941	6	-	Arabidopsis thaliana
PavARF14	MYB	CAACCA	1757	6	-	Arabidopsis thaliana
PavARF15	ARE	AAACCA	666	6	-	Zea mays	cis-acting regulatory element essential for the anaerobic induction
PavARF15	ARE	AAACCA	782	6	+	Zea mays	cis-acting regulatory element essential for the anaerobic induction
PavARF15	ARE	AAACCA	1644	6	-	Zea mays	cis-acting regulatory element essential for the anaerobic induction
PavARF15	CAAT-box	CAAAT	532	5	-	Pisum sativum	common cis-acting element in promoter and enhancer regions
PavARF15	CAAT-box	CAAAT	711	5	-	Pisum sativum	common cis-acting element in promoter and enhancer regions
PavARF15	CAAT-box	CAAT	823	4	+	Nicotiana glutinosa
PavARF15	CAAT-box	CAAT	946	4	-	Nicotiana glutinosa
PavARF15	CAAT-box	CAAT	950	4	+	Nicotiana glutinosa
PavARF15	CAAT-box	CCAAT	973	5	+	Arabidopsis thaliana	common cis-acting element in promoter and enhancer regions
PavARF15	CAAT-box	CAAT	974	4	+	Nicotiana glutinosa
PavARF15	CAAT-box	CCAAT	986	5	-	Arabidopsis thaliana	common cis-acting element in promoter and enhancer regions
PavARF15	CAAT-box	CCAAT	1015	5	+	Arabidopsis thaliana	common cis-acting element in promoter and enhancer regions
PavARF15	CAAT-box	CAAT	1016	4	+	Nicotiana glutinosa
PavARF15	CAAT-box	CAAT	1068	4	-	Nicotiana glutinosa
PavARF15	CAAT-box	CAAT	1088	4	+	Nicotiana glutinosa
PavARF15	CAAT-box	CAAT	1249	4	+	Nicotiana glutinosa
PavARF15	CAAT-box	CCAAT	1309	5	+	Arabidopsis thaliana	common cis-acting element in promoter and enhancer regions
PavARF15	CAAT-box	CAAT	1310	4	+	Nicotiana glutinosa
PavARF15	CAAT-box	CAAT	1372	4	-	Nicotiana glutinosa
PavARF15	CAAT-box	CAAT	1482	4	+	Nicotiana glutinosa
[truncated: 199 more rows]
